# Supplementary material for: Lipids, lipid-lowering agents, and inflammatory bowel disease: a Mendelian randomization study
Source: Front Immunol. 2023 Jun 7;14:1160312. doi: 10.3389/fimmu.2023.1160312 (PMC10282130; doi:10.3389/fimmu.2023.1160312)
Supplement: Supplementary file 2 [file DataSheet_2.xlsx]

## Sheet: Supplementary Table 1
Supplementary Table 1. Genetic variants used as instrumental variables in univariable MR and the corresponding F statistics.
Traits	SNP	CHR	POS	A1	A2	BETA	SE	EAF	F-statistic	p-value	Outcome
HDL-C	rs10031010	4	120035180	A	G	0.014	0.002	0.185	31.355	2.1e-08	IBD
HDL-C	rs10118245	9	139979592	T	C	0.014	0.002	0.292	44.395	2.70023e-11	IBD
HDL-C	rs1012306	12	101888063	T	C	0.011	0.002	0.561	30.918	2.69998e-08	IBD
HDL-C	rs10162642	15	58577163	A	G	-0.048	0.002	0.212	418.734	4.60045e-93	IBD
HDL-C	rs10233430	7	1051664	C	T	-0.02	0.002	0.427	113.027	2.09991e-26	IBD
HDL-C	rs10252234	7	1114381	T	C	0.016	0.002	0.237	49.951	1.59993e-12	IBD
HDL-C	rs10438354	15	67336207	G	C	0.012	0.002	0.35	34.513	4.20001e-09	IBD
HDL-C	rs1043897	1	230416399	T	G	0.02	0.002	0.415	105.692	8.60003e-25	IBD
HDL-C	rs1045241	5	118729286	T	C	0.016	0.002	0.271	57.995	2.60016e-14	IBD
HDL-C	rs1047891	2	211540507	A	C	-0.019	0.002	0.316	85.593	2.19989e-20	IBD
HDL-C	rs10504477	8	71338185	C	T	-0.015	0.002	0.412	60.877	6.09958e-15	IBD
HDL-C	rs10513801	3	185822353	G	T	-0.03	0.003	0.137	119.881	6.70039e-28	IBD
HDL-C	rs1054852	12	124496316	G	A	0.035	0.002	0.377	288.883	8.69961e-65	IBD
HDL-C	rs1055582	4	39700173	T	C	0.014	0.002	0.505	53.935	2.09991e-13	IBD
HDL-C	rs10750766	11	65473798	A	C	-0.019	0.002	0.71	78.219	9.20026e-19	IBD
HDL-C	rs10774439	12	6731818	A	G	0.021	0.002	0.815	68.24	1.39991e-16	IBD
HDL-C	rs10774579	12	121405210	C	T	-0.016	0.002	0.479	72.806	1.39991e-17	IBD
HDL-C	rs1077835	15	58723426	G	A	0.118	0.002	0.22	2618.18	1e-200	IBD
HDL-C	rs10786114	10	95309022	T	C	0.024	0.003	0.875	68.604	1.20005e-16	IBD
HDL-C	rs10826337	10	61409469	A	G	-0.011	0.002	0.407	33.843	5.99998e-09	IBD
HDL-C	rs1083470	2	147871114	A	G	0.012	0.002	0.616	34.933	3.40001e-09	IBD
HDL-C	rs10846690	12	125086417	C	T	0.021	0.003	0.847	63.858	1.29987e-15	IBD
HDL-C	rs1086056	3	154088411	G	T	-0.017	0.003	0.845	39.264	3.69999e-10	IBD
HDL-C	rs10883451	10	101924418	C	T	0.015	0.002	0.496	59.908	9.8992e-15	IBD
HDL-C	rs10901802	10	126354554	C	G	0.011	0.002	0.52	31.906	1.6e-08	IBD
HDL-C	rs10950390	7	12224708	T	C	-0.015	0.002	0.208	40.992	1.5e-10	IBD
HDL-C	rs10955991	8	121867780	C	T	-0.02	0.002	0.682	94.214	2.80027e-22	IBD
HDL-C	rs10980049	9	112563770	T	C	0.012	0.002	0.239	30.563	3.2e-08	IBD
HDL-C	rs11000468	10	74711376	T	C	0.013	0.002	0.255	31.859	1.7e-08	IBD
HDL-C	rs11009262	10	33448764	T	G	-0.023	0.004	0.057	32.495	1.2e-08	IBD
HDL-C	rs11021232	11	95320808	C	T	-0.017	0.002	0.181	45.302	1.69981e-11	IBD
HDL-C	rs11043221	12	122301044	C	A	0.013	0.002	0.298	38.432	5.69994e-10	IBD
HDL-C	rs11045171	12	20470199	G	A	0.028	0.002	0.198	139.046	4.30031e-32	IBD
HDL-C	rs11057468	12	124637757	T	C	0.014	0.002	0.393	51.21	8.30042e-13	IBD
HDL-C	rs11066320	12	112906415	G	A	0.02	0.002	0.575	103.761	2.29985e-24	IBD
HDL-C	rs11170516	12	53752692	A	G	-0.019	0.003	0.154	49.81	1.69981e-12	IBD
HDL-C	rs11171710	12	56368078	A	G	-0.011	0.002	0.448	35.34	2.80001e-09	IBD
HDL-C	rs112001035	17	66823805	A	G	-0.047	0.004	0.06	130.423	3.29989e-30	IBD
HDL-C	rs112192770	11	46991808	T	C	0.029	0.005	0.053	39.549	3.2e-10	IBD
HDL-C	rs112259268	17	41874745	A	C	-0.169	0.006	0.028	856.343	2.99916e-188	IBD
HDL-C	rs11228212	11	56156771	G	C	0.041	0.003	0.124	198.224	5.10035e-45	IBD
HDL-C	rs11228871	11	54846440	C	A	0.041	0.003	0.131	207.002	6.20012e-47	IBD
HDL-C	rs11228938	11	56946450	A	G	-0.018	0.003	0.121	38.158	6.49995e-10	IBD
HDL-C	rs11231138	11	62316195	G	C	-0.015	0.002	0.372	58.056	2.49977e-14	IBD
HDL-C	rs11239536	10	45978598	A	T	0.029	0.002	0.241	166.022	5.50047e-38	IBD
HDL-C	rs11254464	10	17265447	C	T	0.013	0.002	0.423	43.661	3.90032e-11	IBD
HDL-C	rs1125873	9	107721423	T	A	0.016	0.002	0.492	69.049	9.60064e-17	IBD
HDL-C	rs112771035	11	126225876	G	C	-0.032	0.004	0.072	73.609	9.49948e-18	IBD
HDL-C	rs1132274	20	17596155	A	C	-0.022	0.003	0.154	68.079	1.59993e-16	IBD
HDL-C	rs113710278	16	56295380	T	C	0.055	0.008	0.015	47.677	5.00035e-12	IBD
HDL-C	rs113740515	12	123199410	A	G	0.038	0.002	0.209	260.714	1.20005e-58	IBD
HDL-C	rs113761591	3	127305355	T	C	-0.016	0.002	0.2	45.377	1.59993e-11	IBD
HDL-C	rs114165349	1	27021913	C	G	-0.081	0.006	0.023	162.12	3.90032e-37	IBD
HDL-C	rs11546878	3	183976103	T	C	0.014	0.003	0.174	31.244	2.30001e-08	IBD
HDL-C	rs1155347	6	39146230	C	T	0.013	0.002	0.219	33.25	8.10009e-09	IBD
HDL-C	rs115912456	5	82815158	G	A	0.028	0.005	0.041	34.398	4.49997e-09	IBD
HDL-C	rs116006942	5	53405314	A	G	-0.03	0.004	0.061	54.803	1.29987e-13	IBD
HDL-C	rs11601507	11	5701074	A	C	-0.025	0.004	0.07	46.528	8.99912e-12	IBD
HDL-C	rs11605837	11	68597886	T	G	-0.018	0.002	0.315	73.131	1.20005e-17	IBD
HDL-C	rs11622947	14	98396293	T	C	-0.011	0.002	0.541	30.974	2.59998e-08	IBD
HDL-C	rs11640494	16	88029685	A	G	-0.015	0.002	0.457	65.282	6.4998e-16	IBD
HDL-C	rs11645157	16	57308423	G	T	0.019	0.002	0.495	97.489	5.40008e-23	IBD
HDL-C	rs11653260	17	66464683	G	A	-0.013	0.002	0.215	33.462	7.29995e-09	IBD
HDL-C	rs11658786	17	37815899	A	G	0.031	0.002	0.667	227.343	2.29985e-51	IBD
HDL-C	rs11658872	17	17425069	T	C	-0.033	0.004	0.057	63.72	1.39991e-15	IBD
HDL-C	rs11664369	18	57739072	T	C	-0.023	0.002	0.267	113.309	1.80011e-26	IBD
HDL-C	rs1168114	1	63156043	G	A	0.016	0.002	0.652	60.455	7.50067e-15	IBD
HDL-C	rs116843064	19	8429323	A	G	0.206	0.007	0.019	888.329	3.39625e-195	IBD
HDL-C	rs11688682	2	121347612	C	G	0.015	0.002	0.271	44.333	2.80027e-11	IBD
HDL-C	rs117230571	13	41689067	G	A	-0.027	0.004	0.077	53.834	2.19989e-13	IBD
HDL-C	rs117291242	11	380315	T	C	-0.032	0.005	0.037	38.872	4.49997e-10	IBD
HDL-C	rs117499775	17	44078618	C	T	-0.028	0.005	0.04	33.678	6.49995e-09	IBD
HDL-C	rs117687565	18	47147524	T	C	0.083	0.009	0.012	82.466	1.10002e-19	IBD
HDL-C	rs117953701	17	42054336	G	A	-0.033	0.006	0.031	33.794	6.1e-09	IBD
HDL-C	rs11878235	19	7976698	A	G	0.013	0.002	0.593	42.207	8.19974e-11	IBD
HDL-C	rs11878604	19	41333284	C	T	0.022	0.004	0.071	35.362	2.69998e-09	IBD
HDL-C	rs11880219	19	46385997	A	T	-0.021	0.002	0.182	70.234	5.30029e-17	IBD
HDL-C	rs11883967	2	66673862	C	A	0.013	0.002	0.662	39.27	3.69999e-10	IBD
HDL-C	rs11938781	4	17924734	C	T	-0.015	0.003	0.165	33.854	5.89997e-09	IBD
HDL-C	rs11948445	5	52664796	G	A	-0.011	0.002	0.411	32.07	1.5e-08	IBD
HDL-C	rs11961755	6	121766286	A	G	-0.014	0.002	0.248	38.638	5.1e-10	IBD
HDL-C	rs12046972	1	219673143	C	T	-0.015	0.002	0.564	59.839	1e-14	IBD
HDL-C	rs12129540	1	224625334	T	C	-0.028	0.005	0.043	34.995	3.29997e-09	IBD
HDL-C	rs12146566	11	103871404	C	A	-0.014	0.002	0.197	32.385	1.29999e-08	IBD
HDL-C	rs12150914	19	47563418	C	T	-0.015	0.002	0.595	58.512	1.99986e-14	IBD
HDL-C	rs1225053	3	131642852	C	T	-0.015	0.002	0.264	48.162	3.90032e-12	IBD
HDL-C	rs12321	22	29453193	C	G	0.011	0.002	0.44	29.831	4.70002e-08	IBD
HDL-C	rs12351518	9	19357812	C	G	0.021	0.003	0.106	47.24	6.29941e-12	IBD
HDL-C	rs1240820	6	16825137	A	G	0.013	0.002	0.293	39.395	3.50002e-10	IBD
HDL-C	rs12422125	11	50619511	A	G	0.045	0.003	0.113	220.516	7.00003e-50	IBD
HDL-C	rs12475332	2	227232047	G	T	0.013	0.002	0.261	35.526	2.5e-09	IBD
HDL-C	rs12485478	3	12351223	G	A	-0.052	0.006	0.027	77.659	1.20005e-18	IBD
HDL-C	rs12516070	5	59391636	C	T	0.012	0.002	0.516	41.463	1.2e-10	IBD
HDL-C	rs1252425	12	67651972	G	C	0.012	0.002	0.656	37.608	8.60003e-10	IBD
HDL-C	rs12575456	11	47326073	A	G	0.045	0.002	0.322	480.789	1.39959e-106	IBD
HDL-C	rs12592616	15	64165974	G	C	-0.016	0.002	0.287	60.376	7.8001e-15	IBD
HDL-C	rs12650112	4	99788480	T	C	0.016	0.002	0.353	59.484	1.20005e-14	IBD
HDL-C	rs12686780	9	95382297	T	C	-0.016	0.003	0.175	41.485	1.2e-10	IBD
HDL-C	rs12692596	2	161265910	T	C	-0.011	0.002	0.372	32.61	1.09999e-08	IBD
HDL-C	rs12705595	7	109103912	A	G	0.011	0.002	0.373	31.08	2.5e-08	IBD
HDL-C	rs12713007	2	48484467	T	C	-0.011	0.002	0.501	31.688	1.79999e-08	IBD
HDL-C	rs12740374	1	109817590	T	G	0.029	0.002	0.221	158.711	2.19989e-36	IBD
HDL-C	rs12803463	11	58376120	A	G	0.024	0.003	0.081	46.112	1.10002e-11	IBD
HDL-C	rs12814794	12	26440698	A	G	0.015	0.002	0.754	45.044	1.9002e-11	IBD
HDL-C	rs12908761	15	58715647	G	A	0.024	0.003	0.098	54.776	1.39991e-13	IBD
HDL-C	rs12926854	16	85951258	G	A	0.012	0.002	0.27	32.947	9.49992e-09	IBD
HDL-C	rs12928099	16	15150505	A	C	0.021	0.002	0.296	107.361	3.69999e-25	IBD
HDL-C	rs12975319	19	3414088	A	G	-0.014	0.002	0.302	42.537	6.89922e-11	IBD
HDL-C	rs12986742	2	58975143	C	T	-0.011	0.002	0.476	30.699	2.99999e-08	IBD
HDL-C	rs12998038	2	42602387	T	C	0.013	0.002	0.259	36.461	1.6e-09	IBD
HDL-C	rs13041173	20	32542814	G	A	-0.012	0.002	0.342	35.576	2.5e-09	IBD
HDL-C	rs13042367	20	46219058	G	A	0.014	0.002	0.279	42.445	7.29962e-11	IBD
HDL-C	rs13066793	3	87037543	G	A	0.022	0.003	0.09	43.983	3.29989e-11	IBD
HDL-C	rs13076933	3	12327431	G	T	-0.017	0.002	0.259	58.76	1.80011e-14	IBD
HDL-C	rs13087167	3	185878140	C	G	0.017	0.002	0.633	71.38	2.90001e-17	IBD
HDL-C	rs13107325	4	103188709	T	C	-0.08	0.004	0.075	491.41	6.99842e-109	IBD
HDL-C	rs13111599	4	83917037	G	A	0.013	0.002	0.737	34.859	3.50002e-09	IBD
HDL-C	rs13137144	4	967445	A	G	0.016	0.002	0.461	72.698	1.50003e-17	IBD
HDL-C	rs13144151	4	146403165	G	A	0.018	0.003	0.85	43.692	3.80014e-11	IBD
HDL-C	rs13147189	4	100270256	C	T	-0.014	0.002	0.317	49.204	2.29985e-12	IBD
HDL-C	rs13235365	7	6456091	T	C	0.026	0.002	0.274	145.039	2.09991e-33	IBD
HDL-C	rs13263073	8	105982216	C	A	-0.017	0.002	0.187	45.629	1.39991e-11	IBD
HDL-C	rs13269725	8	72459889	G	A	-0.026	0.004	0.078	54.135	1.9002e-13	IBD
HDL-C	rs133015	22	38572526	G	C	0.021	0.002	0.44	114.09	1.20005e-26	IBD
HDL-C	rs13379043	14	74250126	C	T	0.02	0.002	0.28	84.118	4.70002e-20	IBD
HDL-C	rs13389219	2	165528876	T	C	0.028	0.002	0.393	203.074	4.49987e-46	IBD
HDL-C	rs1349852	4	69533217	C	A	0.011	0.002	0.475	33.905	5.80003e-09	IBD
HDL-C	rs138026745	16	57682700	A	G	0.034	0.006	0.026	29.842	4.70002e-08	IBD
HDL-C	rs1395221	4	24626903	T	G	-0.011	0.002	0.398	32.802	1e-08	IBD
HDL-C	rs139828053	3	195298892	C	T	-0.032	0.006	0.031	32.231	1.40001e-08	IBD
HDL-C	rs140064750	8	19906156	C	T	-0.044	0.006	0.025	48.281	3.69999e-12	IBD
HDL-C	rs141062196	17	495327	A	G	-0.019	0.002	0.194	61.166	5.19996e-15	IBD
HDL-C	rs1411432	9	16728532	C	A	-0.014	0.002	0.186	32.389	1.29999e-08	IBD
HDL-C	rs1412234	9	28410683	C	T	-0.012	0.002	0.327	34.68	3.89996e-09	IBD
HDL-C	rs141440048	1	182328198	T	C	0.044	0.008	0.018	33.327	7.79992e-09	IBD
HDL-C	rs141469619	11	116714293	G	A	-0.203	0.01	0.01	399.078	8.69961e-89	IBD
HDL-C	rs142288236	8	19845612	T	C	-0.078	0.008	0.015	95.363	1.59993e-22	IBD
HDL-C	rs142493909	16	56679888	C	T	0.068	0.007	0.019	92.638	6.29941e-22	IBD
HDL-C	rs142928729	12	123426365	A	G	0.051	0.009	0.013	35.15	3.09999e-09	IBD
HDL-C	rs1431659	8	73439070	G	A	0.013	0.002	0.728	35.696	2.30001e-09	IBD
HDL-C	rs143474489	11	50628094	A	T	0.048	0.007	0.022	53.869	2.09991e-13	IBD
HDL-C	rs144033177	20	571467	C	A	-0.056	0.008	0.016	50.254	1.39991e-12	IBD
HDL-C	rs144311893	19	45423944	T	C	0.081	0.007	0.022	146.385	1.10002e-33	IBD
HDL-C	rs1446585	2	136407479	G	A	0.017	0.002	0.244	59.734	1.10002e-14	IBD
HDL-C	rs145276599	11	48444711	C	T	0.049	0.003	0.11	255.284	1.80011e-57	IBD
HDL-C	rs1472267	6	166185025	G	A	-0.011	0.002	0.375	29.798	4.79999e-08	IBD
HDL-C	rs147525635	15	43468698	A	G	-0.013	0.002	0.559	48.72	2.99985e-12	IBD
HDL-C	rs147772065	9	107732530	C	G	0.029	0.005	0.035	30.105	4.09996e-08	IBD
HDL-C	rs150237291	18	46781014	C	T	0.045	0.007	0.022	47.655	5.10035e-12	IBD
HDL-C	rs150300171	7	74102895	C	A	-0.029	0.005	0.046	41.565	1.09999e-10	IBD
HDL-C	rs15052	19	41813375	C	T	0.016	0.003	0.176	40.923	1.6e-10	IBD
HDL-C	rs150844304	15	43726625	C	A	-0.091	0.006	0.026	228.32	1.39991e-51	IBD
HDL-C	rs150861794	13	109003805	T	C	-0.045	0.008	0.018	34.612	4e-09	IBD
HDL-C	rs1517500	2	226306993	T	C	0.014	0.003	0.827	30.038	4.20001e-08	IBD
HDL-C	rs1534696	7	26397239	A	C	0.017	0.002	0.541	75.954	2.90001e-18	IBD
HDL-C	rs1558901	16	53803187	T	A	-0.014	0.002	0.423	57.566	3.29989e-14	IBD
HDL-C	rs1601935	15	58671765	T	G	-0.097	0.002	0.655	2302.77	1e-200	IBD
HDL-C	rs16885512	5	55766621	G	C	-0.02	0.004	0.08	31.622	1.89998e-08	IBD
HDL-C	rs16928809	11	2936952	A	G	-0.026	0.003	0.093	63.342	1.69981e-15	IBD
HDL-C	rs16969990	17	46230891	T	C	0.025	0.004	0.07	44.994	1.99986e-11	IBD
HDL-C	rs16975758	17	68419330	A	G	0.012	0.002	0.377	33.815	6.1e-09	IBD
HDL-C	rs17041868	2	111894720	C	T	-0.025	0.004	0.064	40.108	2.39999e-10	IBD
HDL-C	rs17124112	14	88605509	A	C	-0.021	0.004	0.08	34.725	3.79997e-09	IBD
HDL-C	rs17138358	7	17920253	C	G	-0.027	0.002	0.398	195.335	2.19989e-44	IBD
HDL-C	rs17185038	1	28219658	G	C	0.021	0.004	0.067	30.876	2.80001e-08	IBD
HDL-C	rs17309930	11	27748493	A	C	-0.022	0.002	0.205	86.363	1.50003e-20	IBD
HDL-C	rs17326656	2	48962291	T	G	-0.022	0.002	0.239	100.034	1.50003e-23	IBD
HDL-C	rs174566	11	61592362	G	A	-0.056	0.002	0.35	793.848	1.1995e-174	IBD
HDL-C	rs17600636	2	128600609	C	T	-0.013	0.002	0.415	42.577	6.79986e-11	IBD
HDL-C	rs1760940	14	20938251	C	A	0.012	0.002	0.247	30.214	3.89996e-08	IBD
HDL-C	rs1771582	1	161614490	G	T	0.013	0.002	0.557	42.822	6.00067e-11	IBD
HDL-C	rs17740942	8	116891360	A	T	0.02	0.003	0.115	42.601	6.70039e-11	IBD
HDL-C	rs1800961	20	43042364	T	C	-0.139	0.006	0.031	637.026	1.49968e-140	IBD
HDL-C	rs1818917	15	23941678	T	C	0.011	0.002	0.512	35.444	2.59998e-09	IBD
HDL-C	rs1823291	4	111586963	A	G	0.011	0.002	0.697	29.924	4.49997e-08	IBD
HDL-C	rs183078	13	49513352	G	A	0.012	0.002	0.403	40.561	1.89998e-10	IBD
HDL-C	rs183906992	7	95011948	C	T	0.029	0.005	0.043	38.493	5.49997e-10	IBD
HDL-C	rs1862205	5	108656635	A	G	0.011	0.002	0.405	33.906	5.80003e-09	IBD
HDL-C	rs1884589	20	21885619	C	A	-0.013	0.002	0.566	44.83	2.09991e-11	IBD
HDL-C	rs1894544	22	48881562	C	G	-0.011	0.002	0.455	34.468	4.30002e-09	IBD
HDL-C	rs1955512	14	33175822	A	G	0.011	0.002	0.576	31.169	2.39999e-08	IBD
HDL-C	rs1970811	10	126696496	C	T	-0.012	0.002	0.458	36.664	1.40001e-09	IBD
HDL-C	rs2011614	17	28781792	A	G	-0.014	0.002	0.351	51.854	6.00067e-13	IBD
HDL-C	rs201441	7	101737327	G	T	-0.011	0.002	0.581	32.151	1.40001e-08	IBD
HDL-C	rs2066714	9	107586753	C	T	0.047	0.003	0.129	267.843	3.40017e-60	IBD
HDL-C	rs2068888	10	94839642	A	G	0.019	0.002	0.45	100.296	1.29987e-23	IBD
HDL-C	rs2071379	17	26695832	G	A	-0.014	0.002	0.595	48.522	3.29989e-12	IBD
HDL-C	rs2098918	4	37151533	T	C	0.012	0.002	0.455	38.381	5.80003e-10	IBD
HDL-C	rs2100692	3	48193753	A	G	0.019	0.003	0.096	33.924	5.69994e-09	IBD
HDL-C	rs2137537	12	71113087	C	T	-0.011	0.002	0.544	32.474	1.2e-08	IBD
HDL-C	rs2155220	11	76266172	T	C	-0.011	0.002	0.438	30.239	3.79997e-08	IBD
HDL-C	rs2156585	11	109960423	G	A	-0.016	0.002	0.701	56.097	6.89922e-14	IBD
HDL-C	rs2159607	3	52501451	T	G	-0.024	0.002	0.811	96.933	7.19946e-23	IBD
HDL-C	rs2175766	4	76572191	C	A	0.011	0.002	0.54	31.791	1.7e-08	IBD
HDL-C	rs2204886	12	107128090	A	T	-0.013	0.002	0.52	44.899	2.09991e-11	IBD
HDL-C	rs2218793	11	10380828	A	C	-0.015	0.002	0.282	50.182	1.39991e-12	IBD
HDL-C	rs2236464	21	46898174	C	T	-0.016	0.002	0.212	43.753	3.69999e-11	IBD
HDL-C	rs2237035	4	55526251	T	G	0.014	0.002	0.386	50.509	1.20005e-12	IBD
HDL-C	rs2245477	15	61948435	A	C	-0.011	0.002	0.368	33.466	7.29995e-09	IBD
HDL-C	rs2247355	8	103876780	T	C	0.021	0.002	0.183	70.29	5.10035e-17	IBD
HDL-C	rs2256609	22	21925017	G	A	-0.033	0.002	0.189	181.59	2.19989e-41	IBD
HDL-C	rs2263329	6	34595543	C	T	-0.027	0.002	0.359	188.339	7.29962e-43	IBD
HDL-C	rs2268840	3	185931174	C	T	0.017	0.002	0.228	58.33	2.19989e-14	IBD
HDL-C	rs2289863	19	4028783	T	C	-0.018	0.002	0.751	65.299	6.4003e-16	IBD
HDL-C	rs2297409	9	107576246	A	G	-0.033	0.002	0.195	192.254	1e-43	IBD
HDL-C	rs2298214	1	935222	A	C	-0.012	0.002	0.577	40.879	1.6e-10	IBD
HDL-C	rs2298624	18	47429022	T	C	0.03	0.003	0.133	114.323	1.10002e-26	IBD
HDL-C	rs2298632	1	23710475	T	C	0.014	0.002	0.498	55.435	9.70063e-14	IBD
HDL-C	rs2302367	12	6861043	C	T	-0.011	0.002	0.491	30.549	3.29997e-08	IBD
HDL-C	rs2307111	5	75003678	C	T	0.019	0.002	0.395	94.786	2.09991e-22	IBD
HDL-C	rs2314338	17	38344485	C	T	-0.016	0.002	0.269	53.486	2.60016e-13	IBD
HDL-C	rs2339234	5	170612546	A	G	-0.012	0.002	0.683	33.46	7.29995e-09	IBD
HDL-C	rs235314	21	46271452	T	C	-0.018	0.002	0.532	85.4	2.39994e-20	IBD
HDL-C	rs2362541	2	30478453	G	T	-0.011	0.002	0.508	32.598	1.09999e-08	IBD
HDL-C	rs2364723	2	178126546	C	G	0.012	0.002	0.319	34.936	3.40001e-09	IBD
HDL-C	rs236987	4	88009779	T	C	0.02	0.002	0.394	103.706	2.29985e-24	IBD
HDL-C	rs2414178	15	53001538	C	T	0.013	0.002	0.225	31.121	2.39999e-08	IBD
HDL-C	rs2417125	9	131562232	G	A	-0.013	0.002	0.284	38.614	5.19996e-10	IBD
HDL-C	rs2435307	18	21127910	T	C	0.016	0.002	0.486	72.677	1.50003e-17	IBD
HDL-C	rs248653	5	130656028	A	T	-0.032	0.005	0.037	39.509	3.29997e-10	IBD
HDL-C	rs2498786	14	105262368	G	C	-0.025	0.002	0.616	167.507	2.60016e-38	IBD
HDL-C	rs2516331	1	212416989	A	C	0.013	0.002	0.376	41.596	1.09999e-10	IBD
HDL-C	rs2520096	9	136919416	G	A	0.015	0.002	0.27	46.828	7.70016e-12	IBD
HDL-C	rs2523978	6	30083708	T	C	-0.028	0.003	0.13	100.978	9.30037e-24	IBD
HDL-C	rs2534596	7	38277792	G	A	0.011	0.002	0.38	33.264	8e-09	IBD
HDL-C	rs254024	5	103944020	T	G	-0.01	0.002	0.438	29.771	4.90004e-08	IBD
HDL-C	rs254562	5	134441457	G	A	-0.011	0.002	0.409	34.919	3.40001e-09	IBD
HDL-C	rs2551967	2	208508181	T	C	-0.015	0.002	0.817	36.496	1.5e-09	IBD
HDL-C	rs2585398	17	8054860	A	C	-0.013	0.002	0.549	45.395	1.59993e-11	IBD
HDL-C	rs2642438	1	220970028	G	A	0.028	0.002	0.703	177.039	2.09991e-40	IBD
HDL-C	rs2645979	12	84017043	A	G	0.011	0.002	0.357	33.11	8.70001e-09	IBD
HDL-C	rs2663924	15	81392903	G	T	0.012	0.002	0.755	30.571	3.2e-08	IBD
HDL-C	rs267738	1	150940625	G	T	0.021	0.002	0.219	87.184	9.8992e-21	IBD
HDL-C	rs2723065	2	65279414	G	A	0.015	0.002	0.377	58.133	2.39994e-14	IBD
HDL-C	rs2740488	9	107661742	C	A	-0.069	0.002	0.265	1008.48	1e-200	IBD
HDL-C	rs2750411	6	139226630	G	T	-0.011	0.002	0.492	32.243	1.40001e-08	IBD
HDL-C	rs2781668	6	131897278	T	C	-0.017	0.003	0.166	42.178	8.30042e-11	IBD
HDL-C	rs2792751	10	113940329	C	T	-0.036	0.002	0.725	286.275	3.19963e-64	IBD
HDL-C	rs2800710	6	127452581	C	T	-0.02	0.002	0.518	113.33	1.80011e-26	IBD
HDL-C	rs2804894	10	33647091	A	G	0.017	0.002	0.735	62.786	2.29985e-15	IBD
HDL-C	rs28362901	15	74712937	A	C	-0.024	0.003	0.088	50.461	1.20005e-12	IBD
HDL-C	rs28510484	15	31637569	C	G	-0.015	0.003	0.17	37.005	1.2e-09	IBD
HDL-C	rs28715400	9	100799614	G	C	0.012	0.002	0.299	32.105	1.5e-08	IBD
HDL-C	rs28876383	11	48414172	G	C	-0.052	0.007	0.023	52.422	4.49987e-13	IBD
HDL-C	rs2910949	5	39522481	G	T	0.013	0.002	0.355	44.936	1.99986e-11	IBD
HDL-C	rs2925979	16	81534790	C	T	0.037	0.002	0.7	328.927	1.59993e-73	IBD
HDL-C	rs2943645	2	227099180	T	C	-0.043	0.002	0.647	477.985	5.90201e-106	IBD
HDL-C	rs2963468	5	158003020	G	A	-0.02	0.002	0.235	75.544	3.59998e-18	IBD
HDL-C	rs2964012	5	153201369	G	A	0.014	0.002	0.662	47.286	6.09958e-12	IBD
HDL-C	rs2965169	19	45251156	C	A	0.012	0.002	0.389	38.22	6.29999e-10	IBD
HDL-C	rs308	8	19817476	G	T	0.127	0.007	0.021	357.274	1.10002e-79	IBD
HDL-C	rs3129797	6	28992159	G	C	-0.027	0.003	0.118	83.883	5.19996e-20	IBD
HDL-C	rs3184504	12	111884608	C	T	0.027	0.002	0.517	194.173	3.90032e-44	IBD
HDL-C	rs32578	5	149211868	A	G	0.013	0.002	0.309	41.624	1.09999e-10	IBD
HDL-C	rs330042	8	9105172	A	G	0.015	0.002	0.266	45.919	1.20005e-11	IBD
HDL-C	rs34045894	10	33967489	A	G	-0.017	0.003	0.156	43.321	4.60045e-11	IBD
HDL-C	rs34138141	17	40781561	T	G	-0.018	0.002	0.281	68.092	1.59993e-16	IBD
HDL-C	rs343	8	19810787	A	C	0.134	0.003	0.083	1491.29	1e-200	IBD
HDL-C	rs34559316	19	38863464	A	C	-0.014	0.002	0.19	31.852	1.7e-08	IBD
HDL-C	rs34695471	11	67076064	A	G	0.026	0.004	0.066	43.611	4.00037e-11	IBD
HDL-C	rs34830321	16	58616997	T	C	-0.048	0.008	0.014	33.447	7.29995e-09	IBD
HDL-C	rs34940374	7	150331377	A	G	-0.017	0.002	0.183	47.571	5.30029e-12	IBD
HDL-C	rs35137994	19	8429066	T	C	0.046	0.004	0.056	125.804	3.40017e-29	IBD
HDL-C	rs35169799	11	64031241	T	C	-0.044	0.004	0.064	128.203	1e-29	IBD
HDL-C	rs35473170	4	69361441	A	G	0.016	0.002	0.654	61.409	4.60045e-15	IBD
HDL-C	rs35493868	7	73039406	G	C	0.037	0.002	0.202	245.118	2.99985e-55	IBD
HDL-C	rs35580606	7	36292925	G	A	-0.011	0.002	0.517	32.536	1.2e-08	IBD
HDL-C	rs35897671	5	127349745	T	C	0.015	0.002	0.346	55.752	8.19974e-14	IBD
HDL-C	rs36092527	19	56181408	C	T	-0.017	0.003	0.115	32.11	1.5e-08	IBD
HDL-C	rs367070	19	54800500	G	A	0.042	0.002	0.226	333.949	1.29987e-74	IBD
HDL-C	rs3732356	3	119529113	T	G	-0.03	0.004	0.934	59.85	1e-14	IBD
HDL-C	rs3733890	5	78421959	A	G	-0.014	0.002	0.293	43.609	4.00037e-11	IBD
HDL-C	rs3736802	20	33604042	C	T	0.017	0.002	0.516	77.503	1.29987e-18	IBD
HDL-C	rs3746915	21	43718792	G	A	0.011	0.002	0.581	31.428	2.1e-08	IBD
HDL-C	rs3747973	1	205677148	G	A	0.014	0.002	0.593	53.433	2.70023e-13	IBD
HDL-C	rs3763236	6	42902508	C	T	0.015	0.002	0.509	60.036	9.30037e-15	IBD
HDL-C	rs3768321	1	40035928	T	G	-0.045	0.002	0.197	356.697	1.50003e-79	IBD
HDL-C	rs3794752	17	53382829	C	T	0.013	0.002	0.281	36	2e-09	IBD
HDL-C	rs3803501	15	63352092	A	G	0.018	0.002	0.569	85.786	1.99986e-20	IBD
HDL-C	rs3814883	16	29994922	T	C	-0.015	0.002	0.482	65.458	5.90065e-16	IBD
HDL-C	rs38166	7	15889360	C	T	0.013	0.002	0.751	32.042	1.5e-08	IBD
HDL-C	rs3825669	14	89804276	G	A	0.014	0.002	0.805	34.945	3.40001e-09	IBD
HDL-C	rs3859588	20	46476143	A	T	-0.013	0.002	0.218	33.213	8.30004e-09	IBD
HDL-C	rs3936511	5	55860781	G	A	-0.031	0.002	0.192	158.952	1.9002e-36	IBD
HDL-C	rs407133	21	46571889	C	G	-0.011	0.002	0.559	29.874	4.60002e-08	IBD
HDL-C	rs4078216	12	125434716	A	G	0.014	0.002	0.24	39.399	3.50002e-10	IBD
HDL-C	rs41292412	18	56118358	T	C	-0.066	0.009	0.012	55.547	9.09913e-14	IBD
HDL-C	rs41422844	13	45504369	C	T	0.033	0.005	0.031	36.888	1.29999e-09	IBD
HDL-C	rs42125	7	72823777	G	A	-0.04	0.007	0.023	32.39	1.29999e-08	IBD
HDL-C	rs4273010	15	44947434	C	T	-0.07	0.006	0.025	128.181	1e-29	IBD
HDL-C	rs429358	19	45411941	C	T	-0.076	0.003	0.154	822.047	8.70964e-181	IBD
HDL-C	rs4410790	7	17284577	C	T	-0.011	0.002	0.631	31.135	2.39999e-08	IBD
HDL-C	rs445841	5	122331222	T	G	-0.011	0.002	0.371	30.178	3.89996e-08	IBD
HDL-C	rs454968	5	112188456	C	T	0.011	0.002	0.645	30.598	3.2e-08	IBD
HDL-C	rs4550673	2	112941372	G	A	-0.019	0.003	0.083	31.348	2.19999e-08	IBD
HDL-C	rs4650994	1	178515312	A	G	-0.018	0.002	0.532	90.252	2.09991e-21	IBD
HDL-C	rs4654395	1	29567412	T	C	-0.012	0.002	0.525	39.772	2.90001e-10	IBD
HDL-C	rs4691379	4	157706904	T	C	0.012	0.002	0.319	33.758	6.19998e-09	IBD
HDL-C	rs4731701	7	130430930	T	C	0.03	0.002	0.493	241.287	2.09991e-54	IBD
HDL-C	rs4755720	11	43628749	T	C	0.011	0.002	0.607	32.66	1.09999e-08	IBD
HDL-C	rs4760	19	44153100	G	A	-0.019	0.003	0.155	53.302	2.90001e-13	IBD
HDL-C	rs4788446	16	71856727	C	T	0.015	0.002	0.747	50.845	1e-12	IBD
HDL-C	rs4855582	3	108867705	T	C	0.011	0.002	0.43	33.687	6.49995e-09	IBD
HDL-C	rs4871603	8	126480367	T	C	0.036	0.002	0.653	326.626	5.19996e-73	IBD
HDL-C	rs4871624	8	126629328	G	T	-0.02	0.002	0.287	93.593	3.90032e-22	IBD
HDL-C	rs4875043	8	144496772	C	A	-0.015	0.002	0.217	41.357	1.29999e-10	IBD
HDL-C	rs4924471	15	40744046	T	G	0.019	0.003	0.085	31.13	2.39999e-08	IBD
HDL-C	rs4930352	11	66066993	T	G	0.016	0.002	0.494	69.587	7.29962e-17	IBD
HDL-C	rs4947121	6	111834954	C	T	-0.014	0.002	0.774	38.567	5.30005e-10	IBD
HDL-C	rs4969141	17	76391653	T	C	0.03	0.002	0.49	240.392	3.19963e-54	IBD
HDL-C	rs4976033	5	67714246	G	A	-0.012	0.002	0.402	37.165	1.09999e-09	IBD
HDL-C	rs500647	1	71413498	A	G	0.011	0.002	0.662	29.818	4.70002e-08	IBD
HDL-C	rs514924	11	118346863	G	A	-0.018	0.003	0.9	31.444	2.1e-08	IBD
HDL-C	rs530849	11	116530298	C	T	0.018	0.002	0.484	93.446	4.19952e-22	IBD
HDL-C	rs532436	9	136149830	A	G	0.023	0.002	0.185	89.054	3.80014e-21	IBD
HDL-C	rs546436456	4	27979911	G	T	-0.032	0.006	0.033	30.356	3.59998e-08	IBD
HDL-C	rs549058	13	51201045	T	G	0.017	0.003	0.12	33.938	5.69994e-09	IBD
HDL-C	rs557933	1	234853268	C	A	0.015	0.002	0.52	63.871	1.29987e-15	IBD
HDL-C	rs55801554	5	158622532	A	C	0.014	0.002	0.247	39.13	4e-10	IBD
HDL-C	rs55935382	7	50289669	A	C	0.018	0.002	0.325	74.902	4.90004e-18	IBD
HDL-C	rs559355	11	75451281	T	A	-0.035	0.003	0.157	178.772	8.99912e-41	IBD
HDL-C	rs56131490	2	135263081	A	G	0.015	0.003	0.149	31.677	1.79999e-08	IBD
HDL-C	rs567056	11	30435051	T	G	-0.011	0.002	0.384	33.744	6.29999e-09	IBD
HDL-C	rs5758910	22	43145853	C	G	0.012	0.002	0.677	31.871	1.6e-08	IBD
HDL-C	rs577525	10	99769388	C	T	-0.014	0.002	0.562	53.969	1.99986e-13	IBD
HDL-C	rs58298943	12	57391292	T	C	0.02	0.003	0.084	34.729	3.79997e-09	IBD
HDL-C	rs58473820	11	122514403	T	C	0.026	0.002	0.378	169.959	7.59976e-39	IBD
HDL-C	rs59104589	2	242237902	T	C	0.015	0.002	0.358	57.418	3.50026e-14	IBD
HDL-C	rs595767	17	46957987	G	A	-0.014	0.002	0.519	56.666	5.19996e-14	IBD
HDL-C	rs59737437	19	2671100	T	C	0.012	0.002	0.269	29.885	4.60002e-08	IBD
HDL-C	rs59781045	11	117095283	T	C	0.074	0.004	0.068	382.033	4.49987e-85	IBD
HDL-C	rs6021914	20	51031169	C	T	0.012	0.002	0.366	37.312	1e-09	IBD
HDL-C	rs6059958	20	30143278	T	C	0.015	0.003	0.171	32.891	9.69996e-09	IBD
HDL-C	rs607335	6	153465230	A	C	0.016	0.002	0.42	70.696	4.19952e-17	IBD
HDL-C	rs6073958	20	44551855	C	T	-0.061	0.002	0.199	648.803	4.10204e-143	IBD
HDL-C	rs6123685	20	55836040	A	G	0.016	0.002	0.255	53.179	2.99985e-13	IBD
HDL-C	rs6131012	20	44728661	G	A	0.011	0.002	0.397	32.859	9.90011e-09	IBD
HDL-C	rs61352607	12	57839173	T	G	0.031	0.002	0.241	189.376	4.40048e-43	IBD
HDL-C	rs61435086	8	19910292	C	T	0.089	0.009	0.012	107.383	3.69999e-25	IBD
HDL-C	rs61596977	8	95997165	T	C	-0.016	0.003	0.14	35.136	3.09999e-09	IBD
HDL-C	rs61748951	1	156038058	A	C	-0.036	0.006	0.024	31.765	1.7e-08	IBD
HDL-C	rs61805075	1	182136401	A	G	-0.026	0.002	0.329	161.246	6.00067e-37	IBD
HDL-C	rs61884030	11	14444543	C	T	0.018	0.003	0.139	41.349	1.29999e-10	IBD
HDL-C	rs61905599	11	49786495	A	C	-0.039	0.007	0.022	31.65	1.79999e-08	IBD
HDL-C	rs61926301	12	51157863	T	G	0.012	0.002	0.403	39.796	2.80001e-10	IBD
HDL-C	rs61993685	14	100765823	C	T	0.02	0.004	0.076	30.771	2.90001e-08	IBD
HDL-C	rs62037364	16	28868695	A	G	-0.011	0.002	0.404	30.711	2.99999e-08	IBD
HDL-C	rs62092069	18	40735531	A	G	0.013	0.002	0.371	43.652	3.90032e-11	IBD
HDL-C	rs62102718	19	33891013	T	A	-0.024	0.002	0.286	125.815	3.40017e-29	IBD
HDL-C	rs62112763	19	7220013	G	C	-0.014	0.002	0.439	53.301	2.90001e-13	IBD
HDL-C	rs62114548	2	274672	G	C	0.014	0.002	0.349	51.826	6.09958e-13	IBD
HDL-C	rs62271373	3	150066540	A	T	-0.041	0.004	0.06	99.021	2.49977e-23	IBD
HDL-C	rs62338910	4	104253889	G	A	0.016	0.002	0.235	48.416	3.40017e-12	IBD
HDL-C	rs62428831	6	143247161	C	T	0.018	0.003	0.142	41.804	1e-10	IBD
HDL-C	rs62486442	8	12623463	A	G	-0.014	0.002	0.334	48.816	2.80027e-12	IBD
HDL-C	rs62491176	8	9859913	C	T	0.019	0.003	0.141	50.523	1.20005e-12	IBD
HDL-C	rs62565259	9	102162570	T	C	0.016	0.003	0.171	38.433	5.69994e-10	IBD
HDL-C	rs635769	6	139831981	C	T	0.02	0.002	0.628	100.11	1.39991e-23	IBD
HDL-C	rs6469605	8	116601894	T	C	0.032	0.002	0.569	271.33	5.79963e-61	IBD
HDL-C	rs6499102	16	66906224	G	A	0.035	0.004	0.941	76.871	1.80011e-18	IBD
HDL-C	rs6664374	1	66073952	T	C	0.014	0.002	0.347	49.155	2.39994e-12	IBD
HDL-C	rs66763009	7	36193142	G	T	-0.016	0.002	0.439	69	9.79941e-17	IBD
HDL-C	rs67344323	8	64653461	C	T	-0.015	0.002	0.256	44.52	2.49977e-11	IBD
HDL-C	rs6738438	2	230020220	T	C	-0.011	0.002	0.364	32.725	1.09999e-08	IBD
HDL-C	rs676210	2	21231524	A	G	0.059	0.002	0.205	634.819	4.4978e-140	IBD
HDL-C	rs6762415	3	133478557	G	T	-0.011	0.002	0.535	32.429	1.2e-08	IBD
HDL-C	rs6765484	3	50041313	T	C	0.023	0.002	0.473	139.225	3.90032e-32	IBD
HDL-C	rs67934334	8	14291955	A	G	0.011	0.002	0.626	29.979	4.39997e-08	IBD
HDL-C	rs68006638	6	25710571	A	G	-0.021	0.003	0.096	40.058	2.5e-10	IBD
HDL-C	rs680321	18	29797958	C	T	0.011	0.002	0.457	32.058	1.5e-08	IBD
HDL-C	rs6806529	3	123049938	C	A	0.011	0.002	0.564	33.73	6.29999e-09	IBD
HDL-C	rs68160490	1	228078132	A	G	0.012	0.002	0.378	36.4	1.6e-09	IBD
HDL-C	rs6824451	4	89723065	A	G	-0.02	0.002	0.464	109.941	1e-25	IBD
HDL-C	rs686030	9	15304782	A	C	0.05	0.003	0.859	330.775	6.4998e-74	IBD
HDL-C	rs6874833	5	75696662	T	C	0.011	0.002	0.629	32.835	1e-08	IBD
HDL-C	rs6902116	6	31300286	G	A	-0.027	0.002	0.322	175.857	3.90032e-40	IBD
HDL-C	rs6924387	6	137082948	G	A	-0.014	0.002	0.41	49.575	1.9002e-12	IBD
HDL-C	rs6934962	6	116322349	T	C	0.016	0.002	0.402	69.578	7.29962e-17	IBD
HDL-C	rs6987377	8	106590684	G	A	0.011	0.002	0.583	32.771	1e-08	IBD
HDL-C	rs7036107	9	92177897	G	A	-0.012	0.002	0.511	39.733	2.90001e-10	IBD
HDL-C	rs7039168	9	13719203	G	A	0.012	0.002	0.673	31.913	1.6e-08	IBD
HDL-C	rs703966	10	80954251	A	G	0.016	0.002	0.419	65.82	4.90004e-16	IBD
HDL-C	rs7041363	9	117146043	G	C	0.014	0.002	0.488	52.692	3.90032e-13	IBD
HDL-C	rs7136506	12	125326153	C	T	-0.036	0.002	0.216	235.715	3.40017e-53	IBD
HDL-C	rs7158166	14	103241799	C	T	0.014	0.002	0.594	52.18	5.10035e-13	IBD
HDL-C	rs7170463	15	41888918	G	A	0.019	0.002	0.311	84.348	4.19952e-20	IBD
HDL-C	rs7218647	17	76769605	A	G	0.011	0.002	0.559	32.147	1.40001e-08	IBD
HDL-C	rs7251640	19	18614935	C	T	0.014	0.002	0.194	34.154	5.1e-09	IBD
HDL-C	rs72647336	8	126445055	A	G	-0.044	0.004	0.057	98.946	2.60016e-23	IBD
HDL-C	rs72654647	1	25022314	A	G	-0.014	0.002	0.248	39.136	4e-10	IBD
HDL-C	rs72729582	14	69149372	G	A	0.025	0.004	0.073	44.946	1.99986e-11	IBD
HDL-C	rs72801474	5	132444128	A	G	0.021	0.003	0.092	41.755	1e-10	IBD
HDL-C	rs72805692	10	71099109	G	A	-0.018	0.003	0.115	37.308	1e-09	IBD
HDL-C	rs7281183	21	16411667	A	G	-0.013	0.002	0.737	33.747	6.29999e-09	IBD
HDL-C	rs72823014	10	115786236	A	G	0.03	0.003	0.126	106.683	5.19996e-25	IBD
HDL-C	rs72926946	2	203477868	A	C	-0.021	0.002	0.296	98.586	3.10027e-23	IBD
HDL-C	rs73082723	3	51926817	A	C	0.015	0.002	0.22	42.037	8.99912e-11	IBD
HDL-C	rs7308864	12	109871179	G	A	0.024	0.002	0.524	155.238	1.20005e-35	IBD
HDL-C	rs73151974	7	134669523	T	C	-0.016	0.003	0.144	35.072	3.2e-09	IBD
HDL-C	rs73221948	8	25464670	T	G	-0.015	0.002	0.291	46.976	7.19946e-12	IBD
HDL-C	rs73243877	4	26047616	G	A	-0.025	0.003	0.168	99.048	2.49977e-23	IBD
HDL-C	rs73455693	18	58027496	A	G	0.028	0.005	0.037	30.218	3.89996e-08	IBD
HDL-C	rs73457437	11	49500475	A	G	-0.035	0.005	0.032	41.852	9.79941e-11	IBD
HDL-C	rs737338	19	11347657	T	C	-0.089	0.005	0.035	296.142	2.29985e-66	IBD
HDL-C	rs738409	22	44324727	G	C	-0.014	0.002	0.217	38.668	5e-10	IBD
HDL-C	rs74328314	1	61670759	G	A	0.023	0.004	0.074	37.047	1.2e-09	IBD
HDL-C	rs74500135	9	106603816	C	T	0.067	0.01	0.01	44.732	2.29985e-11	IBD
HDL-C	rs74735576	3	48357600	A	G	-0.062	0.008	0.016	65.06	7.29962e-16	IBD
HDL-C	rs7488780	12	20579392	C	G	0.015	0.002	0.204	37.636	8.50002e-10	IBD
HDL-C	rs75032664	8	19692425	G	C	-0.055	0.009	0.013	36.765	1.29999e-09	IBD
HDL-C	rs7512012	1	161162173	A	G	0.011	0.002	0.604	30.137	4e-08	IBD
HDL-C	rs75152587	16	56579961	T	G	-0.094	0.008	0.013	123.432	1.10002e-28	IBD
HDL-C	rs75246752	1	145630111	C	G	0.049	0.008	0.013	34.055	5.39995e-09	IBD
HDL-C	rs75479205	6	7255610	G	A	0.014	0.002	0.189	32.539	1.2e-08	IBD
HDL-C	rs75609851	8	19871080	A	G	0.17	0.01	0.01	310.879	1.39991e-69	IBD
HDL-C	rs75662196	8	19941656	C	G	0.068	0.006	0.028	133.583	6.70039e-31	IBD
HDL-C	rs75817747	11	46231010	T	C	0.04	0.006	0.029	49.731	1.80011e-12	IBD
HDL-C	rs7583067	2	100796850	T	C	0.015	0.002	0.24	42.628	6.59933e-11	IBD
HDL-C	rs76213248	19	11269893	T	C	0.013	0.002	0.41	46.796	7.89951e-12	IBD
HDL-C	rs7622114	3	36960660	A	C	0.012	0.002	0.581	35.561	2.5e-09	IBD
HDL-C	rs76246107	19	50121274	A	G	-0.021	0.004	0.081	33.514	7.10003e-09	IBD
HDL-C	rs7627555	3	160034574	G	A	-0.011	0.002	0.48	35.804	2.19999e-09	IBD
HDL-C	rs76428106	13	28604007	C	T	-0.062	0.009	0.013	50.428	1.20005e-12	IBD
HDL-C	rs7650845	3	114484372	T	C	-0.014	0.002	0.814	33.371	7.59994e-09	IBD
HDL-C	rs76530346	9	94010298	A	G	-0.019	0.003	0.095	34.598	4.09996e-09	IBD
HDL-C	rs7658082	4	91245506	C	T	-0.011	0.002	0.549	34.678	3.89996e-09	IBD
HDL-C	rs76602912	20	57459868	C	T	-0.043	0.006	0.024	48.115	4.00037e-12	IBD
HDL-C	rs771481	1	93846653	A	T	0.029	0.002	0.184	137.56	9.09913e-32	IBD
HDL-C	rs77234291	16	66911898	G	A	0.046	0.007	0.016	38.145	6.59994e-10	IBD
HDL-C	rs7725218	5	1282414	A	G	-0.012	0.002	0.338	36.965	1.2e-09	IBD
HDL-C	rs77403571	11	45913607	A	G	0.04	0.004	0.063	100.966	9.3994e-24	IBD
HDL-C	rs7750688	6	41991740	T	C	0.021	0.002	0.757	93.135	4.90004e-22	IBD
HDL-C	rs7757193	6	109510972	A	G	-0.019	0.002	0.365	92.316	7.39946e-22	IBD
HDL-C	rs77605964	7	106962948	A	G	0.017	0.002	0.227	55.942	7.50067e-14	IBD
HDL-C	rs77631377	16	69049293	T	C	-0.036	0.005	0.042	56.658	5.19996e-14	IBD
HDL-C	rs7769059	6	31195996	A	G	-0.015	0.002	0.283	49.789	1.69981e-12	IBD
HDL-C	rs77916918	11	56628086	A	G	0.032	0.005	0.034	37.813	7.79992e-10	IBD
HDL-C	rs7794796	7	150540196	T	C	-0.017	0.002	0.332	68.613	1.20005e-16	IBD
HDL-C	rs77960347	18	47109955	G	A	0.291	0.008	0.013	1228.38	1e-200	IBD
HDL-C	rs78025076	4	110569620	T	C	-0.049	0.007	0.02	53.145	3.10027e-13	IBD
HDL-C	rs78058190	2	219699999	A	G	-0.078	0.005	0.05	255.344	1.80011e-57	IBD
HDL-C	rs7817574	8	144302570	C	T	0.033	0.002	0.185	185.21	3.50026e-42	IBD
HDL-C	rs7826177	8	34406540	C	T	0.011	0.002	0.635	32.252	1.40001e-08	IBD
HDL-C	rs784256	18	53398626	A	G	-0.013	0.002	0.812	30.067	4.20001e-08	IBD
HDL-C	rs78456138	2	163132346	T	C	0.035	0.006	0.024	30.783	2.90001e-08	IBD
HDL-C	rs7853377	9	86552205	G	A	0.015	0.002	0.216	43.297	4.70002e-11	IBD
HDL-C	rs78595810	3	46909812	T	G	-0.053	0.008	0.013	40.22	2.30001e-10	IBD
HDL-C	rs7903537	10	76847490	T	C	-0.011	0.002	0.523	34.068	5.30005e-09	IBD
HDL-C	rs79151267	11	49547958	A	G	0.041	0.003	0.131	214.023	1.80011e-48	IBD
HDL-C	rs79153732	8	19662937	T	C	-0.094	0.007	0.017	166.528	4.19952e-38	IBD
HDL-C	rs7924036	10	65191645	T	G	0.014	0.002	0.503	52.855	3.59998e-13	IBD
HDL-C	rs7925100	11	118941596	A	G	-0.018	0.002	0.396	89.773	2.70023e-21	IBD
HDL-C	rs79311290	16	85150163	G	A	-0.018	0.003	0.108	33.016	9.09997e-09	IBD
HDL-C	rs79600951	16	56834254	G	C	-0.107	0.003	0.092	1073.77	1e-200	IBD
HDL-C	rs79616633	16	56801047	T	C	-0.036	0.006	0.022	31.196	2.30001e-08	IBD
HDL-C	rs79634051	11	14561945	C	G	0.039	0.006	0.028	46.532	8.99912e-12	IBD
HDL-C	rs80005209	8	19872339	G	T	-0.144	0.006	0.03	654.39	2.50035e-144	IBD
HDL-C	rs8014289	14	75377352	G	A	0.015	0.002	0.562	61.435	4.60045e-15	IBD
HDL-C	rs8081548	17	7438834	A	T	0.018	0.002	0.659	83.345	6.90081e-20	IBD
HDL-C	rs8086351	18	47171888	G	C	0.084	0.003	0.824	1121.74	1e-200	IBD
HDL-C	rs8102873	19	57488423	T	C	-0.011	0.002	0.585	32.014	1.5e-08	IBD
HDL-C	rs830620	3	71679148	T	C	0.015	0.002	0.415	59.98	9.60064e-15	IBD
HDL-C	rs840873	2	129067080	C	T	-0.027	0.005	0.04	30.328	3.59998e-08	IBD
HDL-C	rs880674	4	2250109	C	T	0.015	0.003	0.142	29.953	4.39997e-08	IBD
HDL-C	rs897837	11	117261488	G	C	0.019	0.003	0.17	54.483	1.59993e-13	IBD
HDL-C	rs907866	2	20371380	A	G	-0.018	0.002	0.445	91.112	1.39991e-21	IBD
HDL-C	rs921919	12	125265201	A	G	-0.042	0.002	0.669	407.279	1.39991e-90	IBD
HDL-C	rs9347737	6	163740322	G	A	-0.013	0.002	0.428	47.916	4.40048e-12	IBD
HDL-C	rs9465693	6	20313120	A	C	-0.012	0.002	0.305	33.768	6.19998e-09	IBD
HDL-C	rs9469583	6	33717770	C	T	0.013	0.002	0.52	46.693	8.30042e-12	IBD
HDL-C	rs9469955	6	35142235	A	T	0.019	0.003	0.174	54.814	1.29987e-13	IBD
HDL-C	rs9604045	13	113927208	T	G	0.018	0.002	0.254	58.544	1.99986e-14	IBD
HDL-C	rs9608972	22	30931307	C	T	-0.017	0.002	0.241	59.264	1.39991e-14	IBD
HDL-C	rs9610329	22	36042986	T	C	-0.011	0.002	0.428	31.609	1.89998e-08	IBD
HDL-C	rs9622830	22	38954703	G	C	-0.016	0.002	0.354	67.117	2.60016e-16	IBD
HDL-C	rs964184	11	116648917	C	G	0.105	0.003	0.866	1423.59	1e-200	IBD
HDL-C	rs9646167	14	81635888	T	C	-0.014	0.002	0.523	53.335	2.80027e-13	IBD
HDL-C	rs9647335	3	135880410	T	A	0.028	0.002	0.192	131.07	2.39994e-30	IBD
HDL-C	rs9657541	8	10643164	T	C	-0.017	0.002	0.204	53.945	2.09991e-13	IBD
HDL-C	rs968050	6	98574560	T	C	0.014	0.002	0.482	51.253	8.10028e-13	IBD
HDL-C	rs9817452	3	156795414	T	G	0.019	0.002	0.388	97.167	6.4003e-23	IBD
HDL-C	rs9877304	3	196073072	A	G	-0.014	0.002	0.263	39.479	3.29997e-10	IBD
HDL-C	rs9884482	4	106081636	C	T	-0.013	0.002	0.372	40.289	2.19999e-10	IBD
HDL-C	rs9953528	18	19664098	A	G	-0.015	0.002	0.247	47.625	5.19996e-12	IBD
HDL-C	rs998584	6	43757896	A	C	-0.034	0.002	0.483	320.515	1.10002e-71	IBD
HDL-C	rs9987289	8	9183358	G	A	0.087	0.003	0.909	702.382	9.09913e-155	IBD
HDL-C	rs9989419	16	56985139	G	A	0.144	0.002	0.606	5569.87	1e-200	IBD
LDL-C	rs1007938	12	26802549	G	A	0.012	0.002	0.405	32.649	1.09999e-08	IBD
LDL-C	rs1016988	5	131744574	C	T	-0.017	0.003	0.191	43.271	4.79954e-11	IBD
LDL-C	rs10231941	7	100532540	C	T	0.02	0.003	0.178	53.016	3.29989e-13	IBD
LDL-C	rs10448340	9	139320069	G	T	-0.015	0.002	0.32	45.304	1.69981e-11	IBD
LDL-C	rs10832963	11	18664241	G	T	0.017	0.002	0.744	52.162	5.10035e-13	IBD
LDL-C	rs10851478	15	49829019	C	T	-0.012	0.002	0.416	33.436	7.39997e-09	IBD
LDL-C	rs10910476	1	234734956	T	C	0.012	0.002	0.555	34.767	3.69999e-09	IBD
LDL-C	rs11014204	10	18720845	T	C	0.014	0.002	0.28	35.038	3.2e-09	IBD
LDL-C	rs11065385	12	121423386	G	A	-0.024	0.002	0.691	117.695	1.99986e-27	IBD
LDL-C	rs11099097	4	81167309	T	C	-0.018	0.002	0.291	62.406	2.80027e-15	IBD
LDL-C	rs111962739	2	43827697	T	C	0.018	0.003	0.157	39.95	2.59998e-10	IBD
LDL-C	rs11206517	1	55526428	G	T	0.068	0.006	0.033	137.279	1e-31	IBD
LDL-C	rs11206788	1	56797981	C	G	0.014	0.002	0.587	40.427	2e-10	IBD
LDL-C	rs11226108	11	103870755	C	G	-0.016	0.003	0.192	36.469	1.6e-09	IBD
LDL-C	rs11227247	11	65422853	C	A	0.018	0.003	0.135	34.054	5.39995e-09	IBD
LDL-C	rs112758337	7	97977268	A	G	-0.016	0.003	0.186	36.601	1.40001e-09	IBD
LDL-C	rs113177823	3	132217703	A	G	-0.041	0.005	0.054	78.054	1e-18	IBD
LDL-C	rs114165349	1	27021913	C	G	0.056	0.007	0.023	65.358	6.20012e-16	IBD
LDL-C	rs115458560	1	110061974	C	T	-0.05	0.008	0.019	42.685	6.4003e-11	IBD
LDL-C	rs11568318	2	234665498	A	C	0.026	0.004	0.066	37.815	7.79992e-10	IBD
LDL-C	rs11591147	1	55505647	T	G	-0.348	0.008	0.017	1930.43	1e-200	IBD
LDL-C	rs11601507	11	5701074	A	C	0.032	0.004	0.069	63.223	1.80011e-15	IBD
LDL-C	rs11621792	14	24871926	T	C	0.019	0.002	0.453	82.335	1.10002e-19	IBD
LDL-C	rs116734477	5	52095024	T	C	-0.047	0.005	0.041	80.319	3.19963e-19	IBD
LDL-C	rs1168127	1	63136078	A	C	0.039	0.002	0.646	314.26	2.60016e-70	IBD
LDL-C	rs117139027	8	29024943	A	G	-0.057	0.008	0.018	51.867	5.90065e-13	IBD
LDL-C	rs117733303	6	160922870	G	A	0.084	0.008	0.018	117.318	2.39994e-27	IBD
LDL-C	rs118039278	6	160985526	A	G	0.084	0.004	0.079	461.929	1.79887e-102	IBD
LDL-C	rs12078100	1	16512586	G	C	0.013	0.002	0.623	37.24	1e-09	IBD
LDL-C	rs12162782	22	50853626	G	T	0.013	0.002	0.344	34.904	3.50002e-09	IBD
LDL-C	rs12190030	6	30921364	T	C	0.018	0.003	0.177	41.493	1.2e-10	IBD
LDL-C	rs12197047	6	130389211	A	G	0.013	0.002	0.67	36.559	1.5e-09	IBD
LDL-C	rs12208357	6	160543148	T	C	0.057	0.004	0.07	193.533	5.40008e-44	IBD
LDL-C	rs12246352	10	124705307	G	A	0.026	0.003	0.104	56.356	6.00067e-14	IBD
LDL-C	rs1229984	4	100239319	C	T	0.053	0.006	0.973	68.919	1e-16	IBD
LDL-C	rs12445804	16	11706100	A	G	0.023	0.004	0.075	32.945	9.49992e-09	IBD
LDL-C	rs12471768	2	64928603	C	T	0.014	0.002	0.704	35.545	2.5e-09	IBD
LDL-C	rs1250258	2	216300185	T	C	0.014	0.002	0.737	33.845	5.99998e-09	IBD
LDL-C	rs1260326	2	27730940	C	T	-0.035	0.002	0.604	266.994	5.10035e-60	IBD
LDL-C	rs12603885	17	29466722	A	G	0.018	0.002	0.7	59.316	1.29987e-14	IBD
LDL-C	rs12916	5	74656539	C	T	0.062	0.002	0.401	852.85	1.69824e-187	IBD
LDL-C	rs12936113	17	66401063	C	T	0.014	0.002	0.76	31.02	2.59998e-08	IBD
LDL-C	rs12948394	17	76382791	T	C	-0.018	0.002	0.482	74.761	5.30029e-18	IBD
LDL-C	rs12970	11	117074109	A	G	-0.024	0.004	0.061	29.872	4.60002e-08	IBD
LDL-C	rs13076933	3	12327431	G	T	-0.021	0.002	0.259	77.143	1.59993e-18	IBD
LDL-C	rs13107325	4	103188709	T	C	-0.025	0.004	0.075	39.238	3.79997e-10	IBD
LDL-C	rs13108218	4	3443931	G	A	-0.018	0.002	0.615	67.824	1.80011e-16	IBD
LDL-C	rs13121616	4	7212389	G	A	0.013	0.002	0.694	32.294	1.29999e-08	IBD
LDL-C	rs13283282	9	131465481	G	C	-0.021	0.003	0.146	48.76	2.90001e-12	IBD
LDL-C	rs1350559	8	9367743	G	C	0.014	0.002	0.401	41.601	1.09999e-10	IBD
LDL-C	rs143020224	19	11187324	G	C	-0.169	0.003	0.119	2773.12	1e-200	IBD
LDL-C	rs144984216	19	20479901	T	C	-0.037	0.007	0.025	30.787	2.90001e-08	IBD
LDL-C	rs145730801	14	94768196	C	T	0.036	0.005	0.044	48.501	3.29989e-12	IBD
LDL-C	rs146433259	5	34713792	T	C	-0.057	0.01	0.012	30.107	4.09996e-08	IBD
LDL-C	rs146534110	6	160578069	T	G	0.068	0.009	0.013	55.868	7.8001e-14	IBD
LDL-C	rs1495741	8	18272881	A	G	-0.017	0.003	0.779	47.947	4.40048e-12	IBD
LDL-C	rs150262789	19	46436564	T	C	-0.098	0.008	0.016	134.79	3.69999e-31	IBD
LDL-C	rs150474434	2	118845121	A	G	-0.035	0.003	0.101	100.323	1.29987e-23	IBD
LDL-C	rs1551891	19	45231821	A	G	-0.174	0.004	0.088	2250.14	1e-200	IBD
LDL-C	rs1556562	1	93034023	T	G	0.019	0.002	0.79	58.423	2.09991e-14	IBD
LDL-C	rs17050272	2	121306440	A	G	-0.021	0.002	0.409	94.452	2.49977e-22	IBD
LDL-C	rs1731243	2	26930411	T	C	0.013	0.002	0.607	38.201	6.4e-10	IBD
LDL-C	rs174564	11	61588305	G	A	-0.032	0.002	0.349	212.221	4.49987e-48	IBD
LDL-C	rs17476364	10	71094504	C	T	-0.022	0.003	0.108	41.502	1.2e-10	IBD
LDL-C	rs17569873	20	62896110	T	C	0.017	0.003	0.201	43.244	4.79954e-11	IBD
LDL-C	rs1800961	20	43042364	T	C	-0.06	0.006	0.031	98.063	4.10015e-23	IBD
LDL-C	rs1801689	17	64210580	C	A	0.062	0.006	0.031	104.281	1.80011e-24	IBD
LDL-C	rs183130	16	56991363	T	C	-0.033	0.002	0.324	218.312	2.09991e-49	IBD
LDL-C	rs188247550	19	19396616	T	C	-0.12	0.01	0.013	160.05	1.10002e-36	IBD
LDL-C	rs1883711	20	39179822	C	G	0.103	0.006	0.031	284.595	7.50067e-64	IBD
LDL-C	rs2005933	21	40698166	G	A	0.014	0.002	0.571	41.88	9.70063e-11	IBD
LDL-C	rs2021092	19	44068706	C	T	-0.016	0.003	0.187	37.369	9.80009e-10	IBD
LDL-C	rs2043085	15	58680954	C	T	-0.017	0.002	0.612	63.135	1.9002e-15	IBD
LDL-C	rs204469	19	45490285	G	A	0.029	0.005	0.956	32.637	1.09999e-08	IBD
LDL-C	rs2066714	9	107586753	C	T	0.021	0.003	0.129	45.671	1.39991e-11	IBD
LDL-C	rs2068888	10	94839642	A	G	-0.019	0.002	0.451	84.126	4.60045e-20	IBD
LDL-C	rs2073547	7	44582331	G	A	0.036	0.003	0.184	176.896	2.29985e-40	IBD
LDL-C	rs2160994	12	50650057	C	T	0.018	0.002	0.647	69.878	6.29941e-17	IBD
LDL-C	rs2238162	13	32959199	T	C	-0.017	0.002	0.523	62.424	2.80027e-15	IBD
LDL-C	rs224440	20	34159447	G	C	-0.021	0.003	0.212	66.855	2.90001e-16	IBD
LDL-C	rs2250802	10	113921354	A	G	-0.018	0.002	0.724	60.856	6.09958e-15	IBD
LDL-C	rs2256814	20	62373983	A	G	0.015	0.003	0.198	33.8	6.1e-09	IBD
LDL-C	rs2287622	2	169830328	G	A	-0.021	0.002	0.603	98.728	2.90001e-23	IBD
LDL-C	rs233721	12	113031543	A	T	0.019	0.002	0.641	76.27	2.49977e-18	IBD
LDL-C	rs2519093	9	136141870	T	C	0.056	0.003	0.185	430.316	1.39991e-95	IBD
LDL-C	rs261334	15	58726744	C	G	-0.022	0.003	0.787	73.875	8.30042e-18	IBD
LDL-C	rs2618566	20	17844684	T	G	-0.025	0.002	0.66	128.313	9.60064e-30	IBD
LDL-C	rs2642438	1	220970028	G	A	0.025	0.002	0.703	124.097	8.00018e-29	IBD
LDL-C	rs2718717	2	109206139	G	A	0.019	0.003	0.143	39.964	2.59998e-10	IBD
LDL-C	rs2737265	8	116667634	G	A	-0.02	0.002	0.28	76.237	2.49977e-18	IBD
LDL-C	rs2738447	19	11227480	C	A	0.042	0.002	0.593	401.301	2.90001e-89	IBD
LDL-C	rs2740488	9	107661742	C	A	-0.025	0.002	0.265	113.942	1.29987e-26	IBD
LDL-C	rs28406917	7	21449451	T	C	0.012	0.002	0.428	31.708	1.79999e-08	IBD
LDL-C	rs28601761	8	126500031	G	C	-0.062	0.002	0.419	842.617	2.89734e-185	IBD
LDL-C	rs28631087	1	235109214	C	T	-0.016	0.003	0.213	40.44	2e-10	IBD
LDL-C	rs28814720	8	141988687	G	A	0.012	0.002	0.52	32.044	1.5e-08	IBD
LDL-C	rs2925677	5	71953629	G	C	-0.019	0.003	0.213	55.712	8.4004e-14	IBD
LDL-C	rs3096644	17	46757575	T	G	-0.016	0.002	0.321	48.943	2.60016e-12	IBD
LDL-C	rs34042070	16	72101525	G	C	0.049	0.003	0.188	327.782	2.90001e-73	IBD
LDL-C	rs34265667	8	41542093	A	G	-0.032	0.006	0.034	30.995	2.59998e-08	IBD
LDL-C	rs34392107	6	32663954	A	G	0.046	0.003	0.116	197.812	6.29941e-45	IBD
LDL-C	rs35081008	19	58662235	T	C	-0.032	0.003	0.148	118.691	1.20005e-27	IBD
LDL-C	rs35882350	12	623129	G	A	0.014	0.002	0.261	34.615	4e-09	IBD
LDL-C	rs3732359	3	119536429	A	G	-0.017	0.003	0.78	47.418	5.70033e-12	IBD
LDL-C	rs3780181	9	2640759	G	A	-0.028	0.004	0.068	44.477	2.60016e-11	IBD
LDL-C	rs3819247	11	66293779	C	T	-0.017	0.002	0.239	48.193	3.90032e-12	IBD
LDL-C	rs3822855	6	116316882	T	G	0.018	0.002	0.402	70.53	4.49987e-17	IBD
LDL-C	rs3932048	3	136258924	G	C	0.014	0.002	0.323	38.456	5.60003e-10	IBD
LDL-C	rs4000713	7	25990597	A	G	0.015	0.002	0.297	43.835	3.59998e-11	IBD
LDL-C	rs4148826	7	87074419	C	T	-0.016	0.003	0.18	33.625	6.69993e-09	IBD
LDL-C	rs430096	2	21434580	G	A	-0.054	0.003	0.221	468.023	8.60994e-104	IBD
LDL-C	rs438568	20	12958687	G	A	0.012	0.002	0.609	34.002	5.49997e-09	IBD
LDL-C	rs4452060	19	45347911	A	C	0.083	0.002	0.421	1566	1e-200	IBD
LDL-C	rs472495	1	55521313	T	G	0.043	0.002	0.649	381.076	7.29962e-85	IBD
LDL-C	rs4771674	13	111039070	G	A	0.013	0.002	0.622	35.918	2.1e-09	IBD
LDL-C	rs4782568	16	83980529	G	C	-0.017	0.002	0.451	61.308	4.90004e-15	IBD
LDL-C	rs4808360	19	15798015	A	T	0.013	0.002	0.508	37.895	7.49998e-10	IBD
LDL-C	rs4954192	2	135632981	T	C	0.015	0.002	0.373	47.1	6.70039e-12	IBD
LDL-C	rs4970834	1	109814880	T	C	-0.105	0.003	0.187	1541.81	1e-200	IBD
LDL-C	rs516316	19	49206145	C	G	0.03	0.002	0.508	205.203	1.50003e-46	IBD
LDL-C	rs549956721	19	10636964	G	A	-0.042	0.007	0.029	40.686	1.79999e-10	IBD
LDL-C	rs556107	1	234853059	T	C	0.035	0.002	0.523	283.61	1.20005e-63	IBD
LDL-C	rs55714927	17	7080316	T	C	-0.026	0.003	0.19	99.071	2.39994e-23	IBD
LDL-C	rs55804343	6	39234907	T	C	0.012	0.002	0.296	29.838	4.70002e-08	IBD
LDL-C	rs55831924	8	145031968	T	C	0.016	0.002	0.361	51.571	6.89922e-13	IBD
LDL-C	rs55921103	3	69810294	T	G	0.014	0.002	0.649	38.548	5.30005e-10	IBD
LDL-C	rs56113850	19	41353107	C	T	0.013	0.002	0.577	40.797	1.7e-10	IBD
LDL-C	rs56130071	7	21598753	C	G	0.033	0.003	0.217	170.914	4.70002e-39	IBD
LDL-C	rs56208742	17	27884667	C	T	-0.034	0.006	0.031	31.774	1.7e-08	IBD
LDL-C	rs56212732	16	70930370	T	C	-0.024	0.004	0.085	36.059	1.89998e-09	IBD
LDL-C	rs56236159	2	3636478	G	T	0.018	0.003	0.131	33.082	8.79995e-09	IBD
LDL-C	rs58926386	16	88571806	A	G	0.03	0.005	0.042	31.475	2e-08	IBD
LDL-C	rs59328596	8	21928227	A	G	-0.018	0.003	0.148	37.24	1e-09	IBD
LDL-C	rs59379014	11	126228000	T	C	0.055	0.004	0.073	190.795	2.09991e-43	IBD
LDL-C	rs597808	12	111973358	G	A	0.027	0.002	0.516	167.969	2.09991e-38	IBD
LDL-C	rs6050463	20	25208990	A	G	0.013	0.002	0.493	36.364	1.6e-09	IBD
LDL-C	rs6073958	20	44551855	C	T	0.017	0.003	0.199	44.072	3.19963e-11	IBD
LDL-C	rs6093446	20	39780932	A	G	0.022	0.002	0.288	92.555	6.4998e-22	IBD
LDL-C	rs61433703	20	17804068	A	G	0.016	0.003	0.164	30.625	3.09999e-08	IBD
LDL-C	rs61754230	12	72179446	T	C	0.043	0.007	0.02	33.026	9.09997e-09	IBD
LDL-C	rs61988556	14	73439258	C	T	-0.022	0.004	0.086	36.288	1.7e-09	IBD
LDL-C	rs62011285	15	63791063	C	T	0.013	0.002	0.343	32.704	1.09999e-08	IBD
LDL-C	rs62033400	16	53811788	G	A	-0.014	0.002	0.395	45.62	1.39991e-11	IBD
LDL-C	rs62116889	19	45022560	C	T	-0.05	0.004	0.068	145.35	1.80011e-33	IBD
LDL-C	rs62118464	19	45617263	A	G	0.028	0.003	0.118	70.07	5.70033e-17	IBD
LDL-C	rs62120394	19	18338709	A	G	0.016	0.002	0.292	46.593	8.69961e-12	IBD
LDL-C	rs6475606	9	22081850	T	C	-0.02	0.002	0.484	94.624	2.29985e-22	IBD
LDL-C	rs6495122	15	75125645	C	A	0.014	0.002	0.591	46.053	1.20005e-11	IBD
LDL-C	rs6544713	2	44073881	C	T	-0.054	0.002	0.677	584.006	5.00035e-129	IBD
LDL-C	rs6560499	9	78730766	A	G	-0.012	0.002	0.576	33.073	8.9e-09	IBD
LDL-C	rs6573971	14	71011469	A	G	-0.013	0.002	0.555	38.961	4.30002e-10	IBD
LDL-C	rs6573971	14	71011469	A	G	-0.013	0.002	0.555	38.961	4.30002e-10	IBD
LDL-C	rs6589939	11	122518525	G	A	0.013	0.002	0.378	37.915	7.39997e-10	IBD
LDL-C	rs6602912	13	114546549	G	T	0.022	0.002	0.285	92.356	7.19946e-22	IBD
LDL-C	rs6680227	1	109798914	A	G	-0.075	0.006	0.035	175.647	4.30031e-40	IBD
LDL-C	rs67050321	7	36169203	C	T	0.015	0.002	0.304	44.163	2.99985e-11	IBD
LDL-C	rs6709904	2	44080324	G	A	-0.043	0.003	0.113	173.709	1.10002e-39	IBD
LDL-C	rs6714750	2	136783169	G	A	0.014	0.003	0.2	30.584	3.2e-08	IBD
LDL-C	rs6857	19	45392254	T	C	0.157	0.003	0.17	3260.09	1e-200	IBD
LDL-C	rs6874202	5	156391628	C	T	0.032	0.002	0.634	223.438	1.59993e-50	IBD
LDL-C	rs6920323	6	31352060	C	T	0.025	0.003	0.152	73.688	9.09913e-18	IBD
LDL-C	rs6940814	6	42924932	G	A	-0.013	0.002	0.588	36.114	1.89998e-09	IBD
LDL-C	rs704	17	26694861	A	G	0.015	0.002	0.476	50.774	1e-12	IBD
LDL-C	rs7108486	11	5677158	C	T	-0.039	0.007	0.024	31.117	2.39999e-08	IBD
LDL-C	rs71311871	3	58420613	G	A	-0.028	0.004	0.083	55.945	7.50067e-14	IBD
LDL-C	rs7202323	16	72217113	G	T	-0.026	0.002	0.23	106.257	6.4998e-25	IBD
LDL-C	rs7241918	18	47160953	T	G	0.016	0.003	0.824	32.804	1e-08	IBD
LDL-C	rs7260871	20	39173857	G	A	-0.035	0.006	0.037	36.973	1.2e-09	IBD
LDL-C	rs72631343	17	67191270	G	C	-0.029	0.003	0.129	88.676	4.60045e-21	IBD
LDL-C	rs72733928	15	57512284	T	A	0.026	0.004	0.06	35.536	2.5e-09	IBD
LDL-C	rs72774870	2	11512825	T	C	-0.022	0.004	0.073	30.391	3.50002e-08	IBD
LDL-C	rs72823013	10	115786233	A	G	-0.021	0.003	0.126	46.548	8.9002e-12	IBD
LDL-C	rs73025516	6	160520806	G	A	-0.031	0.005	0.045	38.056	6.90001e-10	IBD
LDL-C	rs73075609	20	5580789	T	C	0.037	0.007	0.027	32.474	1.2e-08	IBD
LDL-C	rs7551124	1	23785760	T	C	0.019	0.003	0.875	36.154	1.79999e-09	IBD
LDL-C	rs7569317	2	203527979	C	T	0.018	0.002	0.531	73.738	8.9002e-18	IBD
LDL-C	rs76079263	6	28019665	C	G	-0.035	0.004	0.09	88.617	4.79954e-21	IBD
LDL-C	rs76428106	13	28604007	C	T	-0.052	0.01	0.013	29.919	4.49997e-08	IBD
LDL-C	rs76967117	6	34603691	A	G	-0.028	0.003	0.115	71.318	2.99985e-17	IBD
LDL-C	rs7734476	5	122848876	A	G	0.019	0.002	0.55	80.257	3.29989e-19	IBD
LDL-C	rs7746081	6	16126934	A	G	-0.023	0.002	0.304	107.204	4.00037e-25	IBD
LDL-C	rs77542162	17	67081278	G	A	0.128	0.007	0.022	333.074	2.09991e-74	IBD
LDL-C	rs7776054	6	135418916	G	A	-0.016	0.002	0.261	46.711	8.19974e-12	IBD
LDL-C	rs77960347	18	47109955	G	A	0.071	0.009	0.013	60.403	7.70016e-15	IBD
LDL-C	rs79220007	6	26098474	C	T	-0.057	0.004	0.076	213.795	1.99986e-48	IBD
LDL-C	rs79828839	10	52352431	T	C	0.014	0.003	0.199	30.741	2.90001e-08	IBD
LDL-C	rs8008068	14	64233717	G	A	0.016	0.003	0.16	30.175	3.89996e-08	IBD
LDL-C	rs8101801	19	11335477	A	C	-0.045	0.006	0.036	64.975	7.59976e-16	IBD
LDL-C	rs8107974	19	19388500	T	A	-0.105	0.004	0.076	718.564	2.69774e-158	IBD
LDL-C	rs869412	7	1074134	C	T	-0.014	0.003	0.226	32.381	1.29999e-08	IBD
LDL-C	rs880315	1	10796866	C	T	-0.015	0.002	0.34	47.583	5.30029e-12	IBD
LDL-C	rs907866	2	20371380	A	G	-0.018	0.002	0.445	71.559	2.70023e-17	IBD
LDL-C	rs913499	6	37038432	G	A	-0.012	0.002	0.509	32.916	9.59997e-09	IBD
LDL-C	rs9298506	8	55437524	G	A	0.019	0.003	0.208	54.235	1.80011e-13	IBD
LDL-C	rs934197	2	21267461	A	G	0.083	0.002	0.335	1427.54	1e-200	IBD
LDL-C	rs9391803	6	30215377	A	T	0.027	0.003	0.148	81.093	2.19989e-19	IBD
LDL-C	rs9491699	6	127471533	T	C	0.014	0.002	0.478	43.853	3.50026e-11	IBD
LDL-C	rs9496567	6	100602753	A	G	-0.017	0.002	0.243	51.344	7.8001e-13	IBD
LDL-C	rs960596	22	41393520	T	C	0.014	0.002	0.339	37.098	1.09999e-09	IBD
LDL-C	rs964184	11	116648917	C	G	-0.058	0.003	0.866	353.285	8.19974e-79	IBD
LDL-C	rs9686661	5	55861786	T	C	0.015	0.003	0.201	32.252	1.40001e-08	IBD
LDL-C	rs9832727	3	142649110	G	C	-0.015	0.002	0.34	44.856	2.09991e-11	IBD
LDL-C	rs9834932	3	32535382	G	A	-0.032	0.004	0.089	77.312	1.50003e-18	IBD
LDL-C	rs9841897	3	122282569	C	T	0.018	0.003	0.156	41.038	1.5e-10	IBD
LDL-C	rs9884390	4	69373407	C	T	0.025	0.002	0.234	101.876	5.90065e-24	IBD
LDL-C	rs9894946	17	7571080	G	A	-0.017	0.003	0.841	35.692	2.30001e-09	IBD
LDL-C	rs990619	4	156507678	G	C	-0.012	0.002	0.524	32.03	1.5e-08	IBD
LDL-C	rs9929977	16	71639053	A	T	0.017	0.002	0.37	59.897	1e-14	IBD
LDL-C	rs9987289	8	9183358	G	A	0.045	0.004	0.909	157.019	5.10035e-36	IBD
TG	rs10029034	4	15096680	T	C	0.012	0.002	0.664	31.031	2.5e-08	IBD
TG	rs1009360	2	65276049	C	T	-0.018	0.002	0.419	84.741	3.40017e-20	IBD
TG	rs10152471	15	101890913	A	G	-0.014	0.002	0.389	43.596	4.00037e-11	IBD
TG	rs10172544	2	85788270	A	C	-0.011	0.002	0.409	31.04	2.5e-08	IBD
TG	rs10176110	2	28610627	C	T	0.024	0.003	0.128	64.58	9.30037e-16	IBD
TG	rs10180284	2	50716016	T	C	-0.012	0.002	0.483	34.361	4.60002e-09	IBD
TG	rs10242866	7	17920613	T	C	0.016	0.002	0.399	60.599	7.00003e-15	IBD
TG	rs1030472	5	157994544	G	A	0.023	0.002	0.215	86.743	1.20005e-20	IBD
TG	rs1037117	15	102068658	A	G	0.017	0.002	0.255	56.478	5.70033e-14	IBD
TG	rs1043897	1	230416399	T	G	-0.015	0.002	0.416	52.952	3.40017e-13	IBD
TG	rs1045241	5	118729286	T	C	-0.021	0.002	0.271	84.857	3.19963e-20	IBD
TG	rs10750766	11	65473798	A	C	0.019	0.002	0.71	78.54	7.8001e-19	IBD
TG	rs10773049	12	124506631	C	T	-0.029	0.002	0.395	203.256	4.10015e-46	IBD
TG	rs10775406	17	46197755	G	A	0.021	0.002	0.76	78.886	6.59933e-19	IBD
TG	rs1077835	15	58723426	G	A	0.047	0.002	0.22	388.053	2.19989e-86	IBD
TG	rs10792091	11	57119156	C	T	0.017	0.003	0.14	37.301	1e-09	IBD
TG	rs10797119	9	92202495	C	T	0.016	0.002	0.537	61.425	4.60045e-15	IBD
TG	rs10811662	9	22134253	A	G	-0.015	0.003	0.173	34.354	4.60002e-09	IBD
TG	rs10822163	10	65124098	G	C	-0.032	0.002	0.473	261.137	9.70063e-59	IBD
TG	rs10863828	1	210592392	G	T	-0.013	0.002	0.243	31.102	2.39999e-08	IBD
TG	rs10883451	10	101924418	C	T	0.011	0.002	0.496	29.756	4.90004e-08	IBD
TG	rs10899490	11	78105879	T	C	-0.017	0.003	0.161	39.874	2.69998e-10	IBD
TG	rs11030107	11	27694835	G	A	0.016	0.002	0.261	50.521	1.20005e-12	IBD
TG	rs11078597	17	1618363	C	T	0.019	0.003	0.187	56.462	5.70033e-14	IBD
TG	rs11100083	4	157682598	C	T	-0.016	0.002	0.226	45.493	1.50003e-11	IBD
TG	rs11118310	1	219637671	T	A	0.019	0.002	0.593	91.446	1.10002e-21	IBD
TG	rs11122450	1	230301811	G	T	-0.048	0.002	0.612	559.145	1.30017e-123	IBD
TG	rs111500536	19	8425558	A	G	-0.042	0.004	0.057	95.263	1.69981e-22	IBD
TG	rs11185542	3	196187927	C	G	-0.013	0.002	0.728	31.883	1.6e-08	IBD
TG	rs111914893	7	74002323	T	C	0.028	0.005	0.053	36.563	1.5e-09	IBD
TG	rs11206374	1	40048009	A	G	0.025	0.002	0.225	110.937	6.09958e-26	IBD
TG	rs112162280	17	43194413	T	C	-0.013	0.002	0.293	33.16	8.50002e-09	IBD
TG	rs112259268	17	41874745	A	C	0.14	0.006	0.028	540.802	1.30017e-119	IBD
TG	rs11228377	11	68603346	C	T	-0.015	0.002	0.594	58.226	2.29985e-14	IBD
TG	rs11231161	11	62378221	G	A	0.017	0.002	0.371	65.951	4.60045e-16	IBD
TG	rs11240358	1	205070573	A	G	0.014	0.002	0.394	44.674	2.29985e-11	IBD
TG	rs1133400	10	134459388	G	A	0.014	0.002	0.22	32.871	9.80009e-09	IBD
TG	rs113439801	12	62838230	T	C	-0.017	0.003	0.17	42.833	6.00067e-11	IBD
TG	rs114165349	1	27021913	C	G	0.082	0.007	0.023	151.997	6.29941e-35	IBD
TG	rs1149470	8	64608119	A	T	-0.014	0.002	0.761	35.589	2.39999e-09	IBD
TG	rs11620989	14	69746345	G	A	0.011	0.002	0.608	30.776	2.90001e-08	IBD
TG	rs11635675	15	63793238	G	T	0.024	0.002	0.344	132.053	1.50003e-30	IBD
TG	rs11657201	17	599924	G	A	0.013	0.002	0.243	31.258	2.30001e-08	IBD
TG	rs11664106	18	2846812	T	A	-0.013	0.002	0.374	35.626	2.39999e-09	IBD
TG	rs116843064	19	8429323	A	G	-0.227	0.007	0.019	986.902	1e-200	IBD
TG	rs1171617	10	61467182	T	G	0.016	0.002	0.768	45.073	1.9002e-11	IBD
TG	rs11722924	4	77396854	C	G	0.013	0.002	0.535	42.044	8.9002e-11	IBD
TG	rs117233107	12	4328521	A	G	-0.073	0.009	0.015	72.305	1.80011e-17	IBD
TG	rs117291242	11	380315	T	C	0.03	0.005	0.037	31.795	1.7e-08	IBD
TG	rs117467721	17	42099990	T	C	0.041	0.006	0.034	54.163	1.80011e-13	IBD
TG	rs11781692	8	19848117	A	C	0.076	0.008	0.015	82.923	8.49963e-20	IBD
TG	rs11903847	2	25592918	C	T	-0.013	0.002	0.663	39.468	3.29997e-10	IBD
TG	rs11980456	7	29319249	A	G	0.012	0.002	0.291	31.366	2.1e-08	IBD
TG	rs12185242	17	47407071	C	A	0.018	0.002	0.455	76.873	1.80011e-18	IBD
TG	rs12356508	10	94241094	A	G	0.015	0.002	0.211	38.589	5.19996e-10	IBD
TG	rs12415159	10	113978850	G	A	0.021	0.003	0.145	55.819	7.89951e-14	IBD
TG	rs12422600	12	54429385	A	G	-0.013	0.002	0.367	36.668	1.40001e-09	IBD
TG	rs12424054	12	107186747	A	G	0.019	0.002	0.232	66.011	4.49987e-16	IBD
TG	rs12440800	15	61960302	T	A	0.016	0.002	0.255	49.302	2.19989e-12	IBD
TG	rs12446515	16	56987015	T	C	-0.033	0.002	0.323	244.835	3.50026e-55	IBD
TG	rs12454712	18	60845884	C	T	-0.012	0.002	0.377	36.17	1.79999e-09	IBD
TG	rs12472667	2	171629063	G	C	0.014	0.002	0.369	44.517	2.49977e-11	IBD
TG	rs12475332	2	227232047	G	T	-0.014	0.002	0.261	38.587	5.19996e-10	IBD
TG	rs12504746	4	39646631	T	C	-0.015	0.003	0.193	36.662	1.40001e-09	IBD
TG	rs12530679	7	106632113	G	A	-0.012	0.002	0.485	36.173	1.79999e-09	IBD
TG	rs12546096	8	126628841	G	A	0.028	0.002	0.252	145.87	1.39991e-33	IBD
TG	rs12591786	15	60902512	T	C	-0.018	0.003	0.159	40.58	1.89998e-10	IBD
TG	rs12610709	19	56102362	A	G	0.022	0.003	0.171	71.586	2.70023e-17	IBD
TG	rs12669911	7	32262377	C	A	-0.012	0.002	0.614	33.303	7.90005e-09	IBD
TG	rs1281978	6	153473232	T	C	-0.011	0.002	0.531	32.628	1.09999e-08	IBD
TG	rs12824533	12	11791685	G	A	0.013	0.002	0.399	39.724	2.90001e-10	IBD
TG	rs12880341	14	64236191	C	T	0.021	0.003	0.159	58.722	1.80011e-14	IBD
TG	rs1292065	17	57906288	G	C	-0.014	0.002	0.709	40.545	1.89998e-10	IBD
TG	rs12926107	16	88004092	G	A	0.013	0.002	0.455	39.864	2.69998e-10	IBD
TG	rs12928099	16	15150505	A	C	-0.028	0.002	0.296	167.268	2.90001e-38	IBD
TG	rs12998520	2	25928731	T	C	-0.011	0.002	0.459	29.749	4.90004e-08	IBD
TG	rs13066793	3	87037543	G	A	-0.022	0.003	0.09	41.821	1e-10	IBD
TG	rs13101828	4	965720	G	A	-0.012	0.002	0.454	35	3.29997e-09	IBD
TG	rs13107325	4	103188709	T	C	0.03	0.004	0.075	63.389	1.69981e-15	IBD
TG	rs13108218	4	3443931	G	A	-0.031	0.002	0.615	219.859	9.70063e-50	IBD
TG	rs1316753	5	78531337	C	G	-0.015	0.002	0.394	51.55	7.00003e-13	IBD
TG	rs13269725	8	72459889	G	A	0.035	0.004	0.078	90.374	1.99986e-21	IBD
TG	rs13389219	2	165528876	T	C	-0.038	0.002	0.393	344.516	6.59933e-77	IBD
TG	rs13394970	2	26929282	G	T	0.015	0.002	0.609	50.963	9.3994e-13	IBD
TG	rs1340819	13	29145323	C	A	-0.012	0.002	0.345	33.729	6.29999e-09	IBD
TG	rs134551	22	28807625	T	C	-0.012	0.002	0.335	30.472	3.40001e-08	IBD
TG	rs1347188	4	124743259	G	A	0.014	0.002	0.246	36.099	1.89998e-09	IBD
TG	rs1351394	12	66351826	C	T	0.013	0.002	0.512	45.647	1.39991e-11	IBD
TG	rs138191773	6	72522321	A	G	-0.047	0.008	0.017	35.485	2.59998e-09	IBD
TG	rs138751626	15	57154952	T	A	0.028	0.004	0.076	57.569	3.29989e-14	IBD
TG	rs139453187	7	72155834	C	T	0.023	0.004	0.069	35.704	2.30001e-09	IBD
TG	rs139974673	15	44027885	C	T	0.143	0.006	0.026	525.934	2.19786e-116	IBD
TG	rs140107293	10	5267191	G	A	-0.023	0.003	0.155	67.993	1.59993e-16	IBD
TG	rs140874911	11	48693639	T	C	0.029	0.004	0.068	53.51	2.60016e-13	IBD
TG	rs142385484	19	50016759	T	C	-0.023	0.003	0.148	66.909	2.80027e-16	IBD
TG	rs143076454	16	921179	A	G	0.04	0.007	0.019	30.183	3.89996e-08	IBD
TG	rs144984216	19	20479901	T	C	-0.038	0.006	0.025	35.694	2.30001e-09	IBD
TG	rs146706984	11	49845321	T	G	0.023	0.004	0.078	39.099	4e-10	IBD
TG	rs147011441	8	19843748	A	G	0.043	0.007	0.025	41.886	9.70063e-11	IBD
TG	rs149142833	20	32188142	T	C	0.017	0.003	0.156	37.514	9.09997e-10	IBD
TG	rs1495741	8	18272881	A	G	-0.038	0.002	0.779	249.062	4.19952e-56	IBD
TG	rs150423652	11	116603816	T	G	0.286	0.012	0.007	540.66	1.39959e-119	IBD
TG	rs150555490	11	116697081	T	C	-0.038	0.004	0.057	80.766	2.49977e-19	IBD
TG	rs150564454	8	19972140	A	G	-0.102	0.01	0.012	111.6	4.40048e-26	IBD
TG	rs151235402	20	569164	T	C	0.052	0.008	0.016	40.982	1.5e-10	IBD
TG	rs1534696	7	26397239	A	C	-0.02	0.002	0.541	98.535	3.19963e-23	IBD
TG	rs1556124	13	110991189	A	G	0.014	0.002	0.774	32.646	1.09999e-08	IBD
TG	rs1561928	8	129568061	G	A	0.018	0.003	0.883	35.42	2.69998e-09	IBD
TG	rs1567353	9	1033773	G	C	0.015	0.002	0.308	46.92	7.39946e-12	IBD
TG	rs1728407	16	86422112	G	A	0.012	0.002	0.45	33.987	5.49997e-09	IBD
TG	rs17326656	2	48962291	T	G	0.017	0.002	0.238	55.846	7.8001e-14	IBD
TG	rs174566	11	61592362	G	A	0.049	0.002	0.35	543.834	2.79898e-120	IBD
TG	rs17585887	6	139835498	C	T	-0.029	0.002	0.591	200.933	1.29987e-45	IBD
TG	rs1760801	1	154259650	A	G	-0.02	0.002	0.296	86.345	1.50003e-20	IBD
TG	rs1799831	7	44199142	T	C	0.025	0.003	0.156	80.019	3.69999e-19	IBD
TG	rs1801689	17	64210580	C	A	-0.066	0.006	0.031	131.027	2.39994e-30	IBD
TG	rs1835346	6	161162290	G	A	-0.039	0.007	0.024	35.832	2.19999e-09	IBD
TG	rs1840339	10	56634942	T	G	-0.012	0.002	0.683	29.959	4.39997e-08	IBD
TG	rs184694823	1	150642998	G	A	0.021	0.004	0.078	31.946	1.6e-08	IBD
TG	rs186696265	6	161111700	T	C	-0.104	0.008	0.015	158.53	2.39994e-36	IBD
TG	rs1872992	12	26457190	G	A	0.015	0.002	0.244	40.154	2.30001e-10	IBD
TG	rs188247550	19	19396616	T	C	-0.134	0.009	0.013	216.271	5.90065e-49	IBD
TG	rs1883711	20	39179822	C	G	0.059	0.006	0.031	104.567	1.50003e-24	IBD
TG	rs193735	5	130672958	A	G	0.033	0.005	0.037	38.734	4.90004e-10	IBD
TG	rs1938566	1	98478981	T	C	-0.021	0.003	0.835	63.095	1.99986e-15	IBD
TG	rs200841050	16	2450570	T	C	-0.013	0.002	0.674	39.517	3.29997e-10	IBD
TG	rs2017500	15	99196112	A	G	0.012	0.002	0.513	33.96	5.60003e-09	IBD
TG	rs2035816	4	100508556	G	A	-0.028	0.004	0.084	60.941	5.90065e-15	IBD
TG	rs2043085	15	58680954	C	T	-0.031	0.002	0.612	227.642	1.9002e-51	IBD
TG	rs2068888	10	94839642	A	G	-0.032	0.002	0.451	254.197	3.19963e-57	IBD
TG	rs2070341	14	24545375	T	C	0.011	0.002	0.603	30.867	2.80001e-08	IBD
TG	rs2071887	22	38879010	A	T	0.016	0.002	0.345	60.525	7.29962e-15	IBD
TG	rs2081048	19	33753166	C	T	-0.014	0.002	0.345	44.014	3.29989e-11	IBD
TG	rs2081687	8	59388565	C	T	-0.026	0.002	0.663	156.216	7.59976e-36	IBD
TG	rs2131311	1	40435999	G	A	-0.012	0.002	0.715	31.079	2.5e-08	IBD
TG	rs2131919	9	95283887	G	A	0.017	0.003	0.164	41.793	1e-10	IBD
TG	rs213494	1	54877103	T	C	0.016	0.002	0.648	56.556	5.50047e-14	IBD
TG	rs2137557	3	188439236	C	T	0.012	0.002	0.646	31.978	1.6e-08	IBD
TG	rs2187114	18	70517838	A	G	-0.019	0.003	0.101	31.408	2.1e-08	IBD
TG	rs2237029	4	55535336	A	G	-0.014	0.002	0.601	46.685	8.30042e-12	IBD
TG	rs2240466	7	72856269	A	G	-0.123	0.003	0.123	1654.25	1e-200	IBD
TG	rs2240533	14	71541026	C	T	-0.013	0.002	0.31	36.423	1.6e-09	IBD
TG	rs2244278	9	107661129	A	C	-0.027	0.003	0.121	77.736	1.20005e-18	IBD
TG	rs2267373	22	38600542	T	C	0.022	0.002	0.581	113.795	1.39991e-26	IBD
TG	rs2276853	3	47282303	A	G	0.011	0.002	0.596	30.243	3.79997e-08	IBD
TG	rs2277083	6	133827354	G	A	-0.015	0.002	0.559	58.723	1.80011e-14	IBD
TG	rs2278426	19	11350488	T	C	-0.042	0.005	0.035	59.705	1.10002e-14	IBD
TG	rs2288004	16	31054040	C	G	-0.015	0.002	0.382	54.031	1.99986e-13	IBD
TG	rs2302104	5	140047600	T	C	-0.014	0.002	0.224	36.148	1.79999e-09	IBD
TG	rs2382825	2	219184275	T	C	-0.013	0.002	0.623	43.256	4.79954e-11	IBD
TG	rs2407278	8	37399290	G	A	-0.034	0.006	0.03	34.022	5.39995e-09	IBD
TG	rs2420477	10	120242187	C	T	-0.011	0.002	0.529	31.339	2.19999e-08	IBD
TG	rs245051	5	149345975	G	A	-0.012	0.002	0.414	36.018	2e-09	IBD
TG	rs2455821	3	15681940	A	C	0.013	0.002	0.271	36.283	1.7e-09	IBD
TG	rs2487294	10	113937941	T	G	0.018	0.002	0.723	68.041	1.59993e-16	IBD
TG	rs2517887	6	29807393	C	G	0.015	0.002	0.206	36.368	1.6e-09	IBD
TG	rs2519093	9	136141870	T	C	-0.021	0.003	0.185	68.207	1.50003e-16	IBD
TG	rs2523719	6	30168319	T	G	-0.025	0.003	0.17	93.398	4.30031e-22	IBD
TG	rs2528787	13	112188236	T	C	-0.011	0.002	0.374	30.241	3.79997e-08	IBD
TG	rs2652806	15	63374127	T	C	-0.016	0.002	0.668	56.868	4.70002e-14	IBD
TG	rs2705616	4	87862396	G	C	0.011	0.002	0.531	30.942	2.69998e-08	IBD
TG	rs275184	15	39444679	G	T	-0.017	0.003	0.162	39.723	2.90001e-10	IBD
TG	rs2773469	10	115798895	G	A	-0.019	0.002	0.733	70.083	5.70033e-17	IBD
TG	rs278981	4	40428010	C	T	0.013	0.002	0.758	30.197	3.89996e-08	IBD
TG	rs2812208	13	50707087	C	G	-0.048	0.007	0.021	48.366	3.50026e-12	IBD
TG	rs28364531	15	42701374	T	C	0.088	0.008	0.018	137.119	1.10002e-31	IBD
TG	rs28383314	6	32587213	C	T	0.038	0.002	0.624	342.908	1.50003e-76	IBD
TG	rs2850245	11	111760738	T	G	-0.016	0.002	0.63	63.619	1.50003e-15	IBD
TG	rs28577186	16	4488191	A	G	-0.016	0.002	0.665	59.611	1.20005e-14	IBD
TG	rs2860183	19	7189375	C	T	-0.014	0.002	0.622	46.036	1.20005e-11	IBD
TG	rs28624578	15	31637666	C	T	0.015	0.003	0.171	32.022	1.5e-08	IBD
TG	rs2917677	16	69750849	T	C	-0.019	0.002	0.41	87.876	7.00003e-21	IBD
TG	rs2925979	16	81534790	C	T	-0.032	0.002	0.7	220.12	8.49963e-50	IBD
TG	rs293561	20	31091206	G	T	0.012	0.002	0.363	31.806	1.7e-08	IBD
TG	rs2943645	2	227099180	T	C	0.04	0.002	0.647	378.32	2.90001e-84	IBD
TG	rs296360	19	48388658	C	T	-0.018	0.003	0.165	43.54	4.19952e-11	IBD
TG	rs2983896	6	97029871	A	G	0.014	0.002	0.215	32.429	1.2e-08	IBD
TG	rs3017106	11	62200846	T	C	0.012	0.002	0.69	30.2	3.89996e-08	IBD
TG	rs308	8	19817476	G	T	-0.159	0.007	0.021	520.939	2.60016e-115	IBD
TG	rs3103310	3	12473045	G	A	0.02	0.002	0.242	73.255	1.10002e-17	IBD
TG	rs3131337	6	28796071	C	G	-0.024	0.003	0.128	63.537	1.59993e-15	IBD
TG	rs320369	1	118143517	G	A	-0.013	0.002	0.683	34.116	5.19996e-09	IBD
TG	rs325485	5	103995368	G	A	-0.012	0.002	0.603	33.125	8.60003e-09	IBD
TG	rs326222	11	47259668	C	T	0.025	0.002	0.698	136.713	1.39991e-31	IBD
TG	rs34234296	2	175166636	A	G	-0.011	0.002	0.392	30.954	2.59998e-08	IBD
TG	rs343	8	19810787	A	C	-0.141	0.004	0.083	1535.79	1e-200	IBD
TG	rs34580448	5	82810884	C	T	-0.034	0.005	0.041	46.234	1e-11	IBD
TG	rs34893217	8	16279180	T	G	-0.018	0.003	0.106	31.82	1.7e-08	IBD
TG	rs35104374	12	6739497	C	T	-0.016	0.002	0.725	48.157	3.90032e-12	IBD
TG	rs35169799	11	64031241	T	C	0.056	0.004	0.064	187.866	9.30037e-43	IBD
TG	rs35477346	15	40400195	C	T	0.014	0.002	0.299	38.944	4.39997e-10	IBD
TG	rs35502362	19	4966041	T	C	-0.015	0.002	0.347	50.872	9.8992e-13	IBD
TG	rs35763453	12	46215895	C	T	0.028	0.004	0.059	42.748	6.20012e-11	IBD
TG	rs35859536	8	118191475	T	C	-0.014	0.002	0.312	44.891	2.09991e-11	IBD
TG	rs36043408	1	203511492	A	G	-0.013	0.002	0.502	41.606	1.09999e-10	IBD
TG	rs36104871	7	71808047	T	G	-0.064	0.006	0.03	116.819	3.10027e-27	IBD
TG	rs3731696	2	203431804	G	A	0.022	0.003	0.121	52.15	5.10035e-13	IBD
TG	rs37538	5	57610069	C	G	-0.014	0.002	0.602	49.933	1.59993e-12	IBD
TG	rs3758413	10	17268839	C	T	0.011	0.002	0.418	30.392	3.50002e-08	IBD
TG	rs3775228	4	87985166	T	C	0.034	0.002	0.4	275.915	5.79963e-62	IBD
TG	rs377742228	1	149844763	G	A	-0.025	0.004	0.084	46.919	7.39946e-12	IBD
TG	rs3784310	15	72103427	C	T	-0.013	0.002	0.282	34.321	4.70002e-09	IBD
TG	rs3794695	16	72097827	T	C	0.028	0.003	0.19	120.748	4.30031e-28	IBD
TG	rs3808477	8	116670347	T	C	-0.013	0.002	0.279	36.904	1.2e-09	IBD
TG	rs3814883	16	29994922	T	C	0.015	0.002	0.482	55.638	8.69961e-14	IBD
TG	rs38189	7	15903403	T	A	-0.015	0.002	0.634	55.126	1.10002e-13	IBD
TG	rs3820897	2	3642361	C	T	0.02	0.003	0.82	57.432	3.50026e-14	IBD
TG	rs3826043	15	73618238	T	C	-0.012	0.002	0.429	36.335	1.7e-09	IBD
TG	rs3829126	10	74714177	T	G	0.023	0.003	0.093	45.295	1.69981e-11	IBD
TG	rs383091	8	17884606	C	T	0.013	0.002	0.628	40.321	2.19999e-10	IBD
TG	rs3936511	5	55860781	G	A	0.046	0.003	0.192	334.623	9.49948e-75	IBD
TG	rs394872	21	46582100	T	C	0.011	0.002	0.536	31.163	2.39999e-08	IBD
TG	rs39583	5	55824935	T	C	0.019	0.003	0.829	49.511	1.99986e-12	IBD
TG	rs4002684	12	37896288	T	A	-0.011	0.002	0.404	30.269	3.79997e-08	IBD
TG	rs41273040	6	31475056	A	G	0.057	0.007	0.024	76.004	2.80027e-18	IBD
TG	rs4128205	2	165467068	C	A	0.012	0.002	0.509	33.244	8.10009e-09	IBD
TG	rs41292412	18	56118358	T	C	0.063	0.009	0.012	45.377	1.59993e-11	IBD
TG	rs4134963	6	20486798	T	C	-0.019	0.003	0.19	55.584	8.99912e-14	IBD
TG	rs41785	7	116486020	A	C	-0.015	0.002	0.417	55.749	8.19974e-14	IBD
TG	rs4382584	9	139386138	A	G	0.013	0.002	0.274	33.525	7.00003e-09	IBD
TG	rs4500049	8	11521079	T	A	-0.028	0.002	0.526	195.976	1.59993e-44	IBD
TG	rs4559942	17	73309269	A	G	0.014	0.002	0.772	32.654	1.09999e-08	IBD
TG	rs4564007	9	134854280	C	T	-0.012	0.002	0.679	33.336	7.79992e-09	IBD
TG	rs4662414	2	145818432	G	A	-0.012	0.002	0.447	36.645	1.40001e-09	IBD
TG	rs4665972	2	27598097	C	T	-0.1	0.002	0.605	2425	1e-200	IBD
TG	rs4675812	2	242395674	A	G	-0.014	0.002	0.588	50.037	1.50003e-12	IBD
TG	rs4709746	6	164133001	T	C	-0.019	0.003	0.134	42.508	7.00003e-11	IBD
TG	rs4714001	6	36638175	A	G	0.012	0.002	0.637	35.81	2.19999e-09	IBD
TG	rs4731701	7	130430930	T	C	-0.033	0.002	0.493	268.256	2.70023e-60	IBD
TG	rs4760254	12	57766392	C	G	-0.028	0.002	0.239	146.518	1e-33	IBD
TG	rs4761234	12	69732105	C	T	-0.014	0.002	0.484	49.474	1.99986e-12	IBD
TG	rs4765148	12	124478637	T	G	-0.025	0.002	0.313	137.438	9.70063e-32	IBD
TG	rs4776793	15	66872114	T	C	0.015	0.002	0.355	54.948	1.20005e-13	IBD
TG	rs4802113	19	41740895	C	T	-0.012	0.002	0.457	36.894	1.2e-09	IBD
TG	rs4803936	19	46878629	A	G	-0.016	0.002	0.305	55.346	1e-13	IBD
TG	rs480823	11	116525730	C	T	0.156	0.004	0.079	1752.52	1e-200	IBD
TG	rs483082	19	45416178	T	G	0.086	0.002	0.235	1351.9	1e-200	IBD
TG	rs4909945	11	10673739	C	T	0.013	0.002	0.69	39.199	3.79997e-10	IBD
TG	rs4947121	6	111834954	C	T	0.013	0.002	0.774	30.57	3.2e-08	IBD
TG	rs4969179	17	76391454	G	T	-0.018	0.002	0.604	75.993	2.80027e-18	IBD
TG	rs4976033	5	67714246	G	A	0.018	0.002	0.402	75.186	4.30031e-18	IBD
TG	rs498475	7	28256240	A	G	-0.012	0.002	0.632	32.1	1.5e-08	IBD
TG	rs499293	11	30504660	A	G	-0.012	0.002	0.658	31.859	1.7e-08	IBD
TG	rs5112	19	45430280	G	C	0.068	0.002	0.533	1028.75	1e-200	IBD
TG	rs534417	1	23784965	G	A	0.02	0.003	0.875	42.692	6.4003e-11	IBD
TG	rs547040680	17	7738526	G	T	0.075	0.013	0.006	30.784	2.90001e-08	IBD
TG	rs551243	11	66074483	C	G	0.014	0.002	0.469	52.234	4.90004e-13	IBD
TG	rs55646464	5	173324971	T	G	0.012	0.002	0.3	31.559	1.89998e-08	IBD
TG	rs55837381	20	38556466	A	G	-0.013	0.002	0.254	33.005	9.20005e-09	IBD
TG	rs55966194	20	45599090	G	C	-0.018	0.002	0.282	65.099	7.10068e-16	IBD
TG	rs563296	10	99772404	A	G	0.016	0.002	0.557	67.708	1.9002e-16	IBD
TG	rs56902258	14	23733114	A	T	-0.015	0.003	0.196	36.316	1.7e-09	IBD
TG	rs56959712	12	123188475	T	G	-0.022	0.002	0.21	79.74	4.30031e-19	IBD
TG	rs581080	9	15305378	C	G	0.018	0.003	0.819	46.078	1.10002e-11	IBD
TG	rs58542926	19	19379549	T	C	-0.103	0.004	0.075	744.854	5.29663e-164	IBD
TG	rs58839393	2	43490619	T	A	0.017	0.003	0.163	41.662	1.09999e-10	IBD
TG	rs58895965	19	35551428	A	C	0.027	0.003	0.174	104.159	1.9002e-24	IBD
TG	rs591939	17	40698075	G	A	0.018	0.002	0.248	61.856	3.69999e-15	IBD
TG	rs595767	17	46957987	G	A	0.014	0.002	0.519	46.686	8.30042e-12	IBD
TG	rs6008191	22	46619419	G	A	0.018	0.002	0.219	53.571	2.49977e-13	IBD
TG	rs6068280	20	51235613	G	A	0.014	0.002	0.675	43.214	4.90004e-11	IBD
TG	rs6073958	20	44551855	C	T	0.056	0.002	0.199	498.928	1.59956e-110	IBD
TG	rs6093446	20	39780932	A	G	0.015	0.002	0.288	44.619	2.39994e-11	IBD
TG	rs613872	18	53210302	T	G	0.014	0.003	0.826	29.806	4.79999e-08	IBD
TG	rs61729990	11	117052532	A	C	-0.056	0.008	0.018	55.136	1.10002e-13	IBD
TG	rs61780049	1	39363294	G	A	0.015	0.003	0.149	30.097	4.09996e-08	IBD
TG	rs61785481	1	110497808	A	G	0.011	0.002	0.412	30.233	3.79997e-08	IBD
TG	rs61830291	1	221001142	C	A	0.029	0.003	0.096	72.38	1.80011e-17	IBD
TG	rs61885960	11	14819828	A	T	-0.031	0.004	0.054	50.224	1.39991e-12	IBD
TG	rs61905078	11	116596309	C	A	0.2	0.004	0.074	2774.64	1e-200	IBD
TG	rs61975915	14	58665283	T	C	-0.012	0.002	0.298	29.964	4.39997e-08	IBD
TG	rs61993685	14	100765823	C	T	-0.023	0.004	0.076	39.176	3.89996e-10	IBD
TG	rs62064941	16	58834402	C	A	-0.029	0.005	0.038	30.849	2.80001e-08	IBD
TG	rs62102718	19	33891013	T	A	0.02	0.002	0.286	84.487	3.90032e-20	IBD
TG	rs62112763	19	7220013	G	C	0.019	0.002	0.439	92.874	5.60015e-22	IBD
TG	rs62118471	19	45691049	C	T	0.043	0.006	0.027	43.249	4.79954e-11	IBD
TG	rs62271373	3	150066540	A	T	0.042	0.004	0.06	96.769	7.8001e-23	IBD
TG	rs62397245	5	176750688	G	C	0.015	0.002	0.222	39.151	3.89996e-10	IBD
TG	rs62427982	6	107437166	T	C	-0.013	0.002	0.322	39.007	4.20001e-10	IBD
TG	rs62473520	7	130583442	C	T	-0.021	0.004	0.078	30.813	2.80001e-08	IBD
TG	rs62565259	9	102162570	T	C	-0.017	0.003	0.171	41.281	1.29999e-10	IBD
TG	rs6458869	6	52630269	A	C	-0.018	0.002	0.644	73.714	8.99912e-18	IBD
TG	rs6465120	7	76036364	G	A	-0.013	0.002	0.494	40.67	1.79999e-10	IBD
TG	rs6506033	18	289209	T	C	-0.023	0.004	0.073	35.566	2.5e-09	IBD
TG	rs6517522	21	40553845	C	T	-0.013	0.002	0.498	41.94	9.3994e-11	IBD
TG	rs6532798	4	100054827	T	C	0.014	0.002	0.697	40.638	1.79999e-10	IBD
TG	rs6562773	13	74188935	G	A	-0.012	0.002	0.548	35.943	2e-09	IBD
TG	rs6572807	14	52480621	G	A	0.012	0.002	0.267	30.773	2.90001e-08	IBD
TG	rs6690181	1	228056868	C	T	-0.014	0.002	0.379	46.111	1.10002e-11	IBD
TG	rs6700266	1	178508930	A	G	-0.012	0.002	0.342	35.378	2.69998e-09	IBD
TG	rs6708784	2	111927379	G	A	-0.013	0.002	0.495	42.311	7.8001e-11	IBD
TG	rs6722159	2	161340112	A	T	-0.011	0.002	0.49	30.971	2.59998e-08	IBD
TG	rs676210	2	21231524	A	G	-0.074	0.002	0.205	900.649	7.09578e-198	IBD
TG	rs6792725	3	24520283	G	A	-0.015	0.002	0.692	47.263	6.20012e-12	IBD
TG	rs67981690	12	21343886	G	A	0.03	0.003	0.13	101.194	8.30042e-24	IBD
TG	rs6798755	3	12139092	T	C	-0.025	0.004	0.066	39.018	4.20001e-10	IBD
TG	rs6800707	3	52516293	G	C	0.03	0.003	0.811	138.614	5.30029e-32	IBD
TG	rs6805924	3	69879670	T	G	0.011	0.002	0.431	29.905	4.49997e-08	IBD
TG	rs684773	3	135956305	C	A	0.029	0.002	0.767	153.847	2.49977e-35	IBD
TG	rs6882076	5	156390297	C	T	0.033	0.002	0.634	257.891	4.90004e-58	IBD
TG	rs6913325	6	106378009	T	G	-0.011	0.002	0.452	30.337	3.59998e-08	IBD
TG	rs6916318	6	127435106	T	A	0.027	0.002	0.531	180.273	4.19952e-41	IBD
TG	rs6924805	6	18747705	T	G	-0.011	0.002	0.588	30.502	3.29997e-08	IBD
TG	rs696825	9	86583076	T	C	-0.02	0.002	0.253	78.619	7.50067e-19	IBD
TG	rs6968865	7	17287269	T	A	0.015	0.002	0.627	54.19	1.80011e-13	IBD
TG	rs698927	1	93836218	C	A	-0.018	0.003	0.184	51.013	9.20026e-13	IBD
TG	rs6995407	8	8384647	G	C	-0.024	0.002	0.489	149.517	2.19989e-34	IBD
TG	rs6999569	8	126475770	G	A	-0.086	0.002	0.471	1889.26	1e-200	IBD
TG	rs7000494	8	19873502	C	G	0.137	0.006	0.03	546.317	7.99834e-121	IBD
TG	rs704	17	26694861	A	G	-0.012	0.002	0.476	35.904	2.1e-09	IBD
TG	rs7077812	10	81096071	C	T	0.014	0.003	0.195	32.234	1.40001e-08	IBD
TG	rs7134375	12	20473758	A	C	-0.017	0.002	0.431	73.106	1.20005e-17	IBD
TG	rs7140110	13	114544024	C	T	0.028	0.002	0.298	169.021	1.20005e-38	IBD
TG	rs71473777	10	77217080	G	A	0.019	0.003	0.12	37.004	1.2e-09	IBD
TG	rs71538127	7	1010801	G	C	0.018	0.003	0.122	33.769	6.19998e-09	IBD
TG	rs71603401	4	18034463	G	A	0.026	0.003	0.137	82.496	1.10002e-19	IBD
TG	rs7191623	16	72212044	A	G	-0.015	0.002	0.21	37.864	7.59994e-10	IBD
TG	rs7215055	17	17458353	G	A	0.039	0.004	0.063	90.099	2.29985e-21	IBD
TG	rs7239575	18	21120035	C	T	-0.016	0.002	0.49	65.179	6.79986e-16	IBD
TG	rs7244	5	153800513	A	G	0.015	0.003	0.174	33.697	6.4e-09	IBD
TG	rs72555385	7	73123473	G	A	0.065	0.005	0.049	200.442	1.69981e-45	IBD
TG	rs7260465	19	4139440	T	C	-0.016	0.002	0.262	48.472	3.40017e-12	IBD
TG	rs72691637	8	144306970	A	G	-0.015	0.003	0.187	36.146	1.79999e-09	IBD
TG	rs7274718	20	56113783	A	G	0.016	0.002	0.599	61.777	3.80014e-15	IBD
TG	rs72801474	5	132444128	A	G	-0.031	0.003	0.092	80.061	3.59998e-19	IBD
TG	rs72904737	1	51351846	A	G	-0.027	0.004	0.087	59.539	1.20005e-14	IBD
TG	rs729761	6	43804571	G	T	0.018	0.002	0.712	64.521	9.49948e-16	IBD
TG	rs73025562	6	160562481	A	G	0.014	0.002	0.246	35.926	2e-09	IBD
TG	rs73221948	8	25464670	T	G	0.017	0.002	0.291	57.624	3.19963e-14	IBD
TG	rs73243877	4	26047616	G	A	0.029	0.003	0.168	117.713	1.99986e-27	IBD
TG	rs7400002	13	114524944	G	A	0.014	0.002	0.231	34.845	3.59998e-09	IBD
TG	rs742036	16	960725	A	G	-0.014	0.002	0.375	49.037	2.49977e-12	IBD
TG	rs7424120	2	59313974	T	C	-0.012	0.002	0.602	37.025	1.2e-09	IBD
TG	rs7439032	4	86931091	C	T	-0.017	0.002	0.801	47.927	4.40048e-12	IBD
TG	rs74897213	11	54986793	A	G	0.026	0.005	0.052	33.145	8.60003e-09	IBD
TG	rs75268115	11	18301915	G	A	-0.021	0.004	0.085	33.577	6.80002e-09	IBD
TG	rs75398587	10	103946480	G	C	-0.025	0.004	0.069	41.022	1.5e-10	IBD
TG	rs75609851	8	19871080	A	G	-0.199	0.01	0.01	393.311	1.59993e-87	IBD
TG	rs75679663	17	4667972	A	C	-0.075	0.011	0.009	47.826	4.70002e-12	IBD
TG	rs7596814	2	230128204	T	G	-0.013	0.002	0.293	34.234	4.90004e-09	IBD
TG	rs7600413	2	37067137	G	A	-0.014	0.002	0.442	50.028	1.50003e-12	IBD
TG	rs76172517	2	169514699	C	T	-0.018	0.003	0.113	31.837	1.7e-08	IBD
TG	rs7639927	3	4762734	T	A	0.013	0.002	0.47	40.484	2e-10	IBD
TG	rs76862947	16	79746461	C	T	0.013	0.002	0.294	34.072	5.30005e-09	IBD
TG	rs76957426	5	144501147	T	C	0.012	0.002	0.296	31.99	1.5e-08	IBD
TG	rs76994435	2	28432385	G	A	-0.024	0.004	0.089	45.932	1.20005e-11	IBD
TG	rs77009508	6	161004972	G	A	0.045	0.004	0.074	140.807	1.80011e-32	IBD
TG	rs7704653	5	90255685	G	A	0.016	0.002	0.723	49.203	2.29985e-12	IBD
TG	rs7714361	5	112490629	C	A	0.014	0.002	0.234	34.437	4.39997e-09	IBD
TG	rs77244849	17	74281391	C	T	-0.014	0.002	0.317	44.798	2.19989e-11	IBD
TG	rs7735249	5	53310139	G	C	0.027	0.003	0.113	72.27	1.9002e-17	IBD
TG	rs7749305	6	27446566	C	T	-0.023	0.003	0.124	59.042	1.50003e-14	IBD
TG	rs775633	12	67645247	A	T	-0.012	0.002	0.654	34.151	5.1e-09	IBD
TG	rs77631110	2	119752450	C	A	0.052	0.008	0.015	42.086	8.69961e-11	IBD
TG	rs77756595	11	45875161	G	A	-0.034	0.005	0.035	40.533	1.89998e-10	IBD
TG	rs77824033	9	112241136	C	T	-0.03	0.005	0.037	32.104	1.5e-08	IBD
TG	rs7786102	7	25965759	A	G	-0.028	0.002	0.716	166.154	5.10035e-38	IBD
TG	rs78025076	4	110569620	T	C	0.049	0.007	0.02	48.136	4.00037e-12	IBD
TG	rs78058190	2	219699999	A	G	0.082	0.005	0.05	255.394	1.69981e-57	IBD
TG	rs7826246	8	126409614	G	A	0.02	0.004	0.1	29.994	4.30002e-08	IBD
TG	rs78297458	11	50611510	C	T	-0.037	0.007	0.022	29.787	4.79999e-08	IBD
TG	rs7831557	8	10280228	A	G	0.024	0.002	0.518	150.558	1.29987e-34	IBD
TG	rs78484485	11	116598065	A	G	-0.076	0.004	0.054	297.378	1.20005e-66	IBD
TG	rs7855395	9	13676484	G	A	-0.012	0.002	0.571	33.298	7.90005e-09	IBD
TG	rs78588343	6	7249460	A	G	-0.016	0.003	0.176	35.55	2.5e-09	IBD
TG	rs7861679	9	123375589	T	C	0.012	0.002	0.697	31.697	1.79999e-08	IBD
TG	rs79153732	8	19662937	T	C	0.077	0.008	0.017	104.002	1.99986e-24	IBD
TG	rs79192570	13	114625570	A	G	-0.025	0.003	0.144	78.856	6.70039e-19	IBD
TG	rs79287178	3	172294500	A	G	0.05	0.006	0.031	69.607	7.19946e-17	IBD
TG	rs79311290	16	85150163	G	A	0.022	0.003	0.108	41.925	9.49948e-11	IBD
TG	rs79357714	11	116902639	G	A	-0.029	0.005	0.046	36.91	1.2e-09	IBD
TG	rs7947951	11	13356030	G	A	0.019	0.002	0.689	81.936	1.39991e-19	IBD
TG	rs79634051	11	14561945	C	G	-0.043	0.006	0.028	50.975	9.3994e-13	IBD
TG	rs79983121	3	127306462	T	C	0.015	0.002	0.2	37.119	1.09999e-09	IBD
TG	rs80078546	11	46195220	G	C	-0.025	0.004	0.054	32.008	1.5e-08	IBD
TG	rs80276949	10	52373245	A	G	0.046	0.007	0.023	46.778	8.00018e-12	IBD
TG	rs8066985	17	68453345	G	A	-0.013	0.002	0.517	40.246	2.19999e-10	IBD
TG	rs806973	6	26148326	G	A	-0.013	0.002	0.388	39.803	2.80001e-10	IBD
TG	rs8102873	19	57488423	T	C	0.012	0.002	0.585	37.454	9.40005e-10	IBD
TG	rs838133	19	49259529	G	A	-0.025	0.002	0.55	147.949	4.90004e-34	IBD
TG	rs852388	7	5574239	C	G	0.016	0.002	0.211	40.928	1.6e-10	IBD
TG	rs867939	18	19911690	A	G	-0.014	0.002	0.576	45.13	1.80011e-11	IBD
TG	rs870527	2	20369701	A	T	-0.018	0.002	0.477	84.49	3.90032e-20	IBD
TG	rs878409	10	122999550	A	G	-0.011	0.002	0.545	31.825	1.7e-08	IBD
TG	rs880315	1	10796866	C	T	-0.012	0.002	0.34	31.276	2.19999e-08	IBD
TG	rs917195	7	30728452	T	C	-0.013	0.002	0.232	30.293	3.69999e-08	IBD
TG	rs921971	18	57861663	C	T	0.016	0.002	0.266	48.122	4.00037e-12	IBD
TG	rs933574	16	11792700	C	A	0.012	0.002	0.479	38.07	6.80002e-10	IBD
TG	rs9375694	6	130356608	A	G	0.018	0.002	0.698	67.355	2.29985e-16	IBD
TG	rs9376511	6	140611419	G	A	-0.015	0.002	0.203	39.532	3.2e-10	IBD
TG	rs9378248	6	31326289	A	G	0.033	0.002	0.342	245.154	2.99985e-55	IBD
TG	rs9425589	1	172355276	A	G	-0.014	0.002	0.567	47.261	6.20012e-12	IBD
TG	rs9436661	1	62904575	G	T	-0.078	0.002	0.353	1399.39	1e-200	IBD
TG	rs9480889	6	109189021	G	C	0.016	0.002	0.783	45.779	1.29987e-11	IBD
TG	rs9496567	6	100602753	A	G	-0.014	0.002	0.243	35.343	2.80001e-09	IBD
TG	rs954244	2	121309231	G	C	0.015	0.002	0.255	45.396	1.59993e-11	IBD
TG	rs9553567	13	25820101	C	T	0.015	0.003	0.84	30.504	3.29997e-08	IBD
TG	rs9561643	13	95253131	C	A	0.017	0.002	0.315	60.734	6.4998e-15	IBD
TG	rs9584870	13	99245866	C	T	-0.012	0.002	0.366	34.496	4.30002e-09	IBD
TG	rs9610329	22	36042986	T	C	0.014	0.002	0.428	44.242	2.90001e-11	IBD
TG	rs966541	12	29491528	G	A	-0.013	0.002	0.277	32.93	9.59997e-09	IBD
TG	rs970069	5	140888248	T	C	0.016	0.002	0.212	44.455	2.60016e-11	IBD
TG	rs9788220	12	109699616	C	T	0.016	0.003	0.815	38.373	5.80003e-10	IBD
TG	rs9817452	3	156795414	T	G	-0.018	0.002	0.387	81.172	2.09991e-19	IBD
TG	rs9831084	3	37025661	C	T	-0.012	0.002	0.462	35.236	2.90001e-09	IBD
TG	rs9832727	3	142649110	G	C	-0.014	0.002	0.34	45.606	1.39991e-11	IBD
TG	rs9890200	17	48624523	C	A	-0.013	0.002	0.371	40.155	2.30001e-10	IBD
TG	rs9894946	17	7571080	G	A	-0.018	0.003	0.841	43.632	4.00037e-11	IBD
TG	rs9943778	12	22765864	G	A	-0.015	0.002	0.241	42.649	6.4998e-11	IBD
TG	rs9970140	1	61684288	G	A	-0.026	0.004	0.075	46.395	9.70063e-12	IBD
TG	rs998584	6	43757896	A	C	0.04	0.002	0.483	406.426	2.19989e-90	IBD
TG	rs9991328	4	89713121	T	C	0.015	0.002	0.464	56.691	5.10035e-14	IBD
HDL-C	rs10031010	4	120035180	A	G	0.014	0.002	0.185	31.355	2.1e-08	UC
HDL-C	rs10118245	9	139979592	T	C	0.014	0.002	0.292	44.395	2.70023e-11	UC
HDL-C	rs1012306	12	101888063	T	C	0.011	0.002	0.561	30.918	2.69998e-08	UC
HDL-C	rs10162642	15	58577163	A	G	-0.048	0.002	0.212	418.734	4.60045e-93	UC
HDL-C	rs10233430	7	1051664	C	T	-0.02	0.002	0.427	113.027	2.09991e-26	UC
HDL-C	rs10252234	7	1114381	T	C	0.016	0.002	0.237	49.951	1.59993e-12	UC
HDL-C	rs10438354	15	67336207	G	C	0.012	0.002	0.35	34.513	4.20001e-09	UC
HDL-C	rs1043897	1	230416399	T	G	0.02	0.002	0.415	105.692	8.60003e-25	UC
HDL-C	rs1045241	5	118729286	T	C	0.016	0.002	0.271	57.995	2.60016e-14	UC
HDL-C	rs1047891	2	211540507	A	C	-0.019	0.002	0.316	85.593	2.19989e-20	UC
HDL-C	rs10504477	8	71338185	C	T	-0.015	0.002	0.412	60.877	6.09958e-15	UC
HDL-C	rs10513801	3	185822353	G	T	-0.03	0.003	0.137	119.881	6.70039e-28	UC
HDL-C	rs1054852	12	124496316	G	A	0.035	0.002	0.377	288.883	8.69961e-65	UC
HDL-C	rs1055582	4	39700173	T	C	0.014	0.002	0.505	53.935	2.09991e-13	UC
HDL-C	rs10750766	11	65473798	A	C	-0.019	0.002	0.71	78.219	9.20026e-19	UC
HDL-C	rs10774439	12	6731818	A	G	0.021	0.002	0.815	68.24	1.39991e-16	UC
HDL-C	rs10774579	12	121405210	C	T	-0.016	0.002	0.479	72.806	1.39991e-17	UC
HDL-C	rs1077835	15	58723426	G	A	0.118	0.002	0.22	2618.18	1e-200	UC
HDL-C	rs10786114	10	95309022	T	C	0.024	0.003	0.875	68.604	1.20005e-16	UC
HDL-C	rs10826337	10	61409469	A	G	-0.011	0.002	0.407	33.843	5.99998e-09	UC
HDL-C	rs1083470	2	147871114	A	G	0.012	0.002	0.616	34.933	3.40001e-09	UC
HDL-C	rs10846690	12	125086417	C	T	0.021	0.003	0.847	63.858	1.29987e-15	UC
HDL-C	rs1086056	3	154088411	G	T	-0.017	0.003	0.845	39.264	3.69999e-10	UC
HDL-C	rs10883451	10	101924418	C	T	0.015	0.002	0.496	59.908	9.8992e-15	UC
HDL-C	rs10901802	10	126354554	C	G	0.011	0.002	0.52	31.906	1.6e-08	UC
HDL-C	rs10950390	7	12224708	T	C	-0.015	0.002	0.208	40.992	1.5e-10	UC
HDL-C	rs10955991	8	121867780	C	T	-0.02	0.002	0.682	94.214	2.80027e-22	UC
HDL-C	rs10980049	9	112563770	T	C	0.012	0.002	0.239	30.563	3.2e-08	UC
HDL-C	rs11000468	10	74711376	T	C	0.013	0.002	0.255	31.859	1.7e-08	UC
HDL-C	rs11009262	10	33448764	T	G	-0.023	0.004	0.057	32.495	1.2e-08	UC
HDL-C	rs11021232	11	95320808	C	T	-0.017	0.002	0.181	45.302	1.69981e-11	UC
HDL-C	rs11043221	12	122301044	C	A	0.013	0.002	0.298	38.432	5.69994e-10	UC
HDL-C	rs11045171	12	20470199	G	A	0.028	0.002	0.198	139.046	4.30031e-32	UC
HDL-C	rs11057468	12	124637757	T	C	0.014	0.002	0.393	51.21	8.30042e-13	UC
HDL-C	rs11066320	12	112906415	G	A	0.02	0.002	0.575	103.761	2.29985e-24	UC
HDL-C	rs11170516	12	53752692	A	G	-0.019	0.003	0.154	49.81	1.69981e-12	UC
HDL-C	rs11171710	12	56368078	A	G	-0.011	0.002	0.448	35.34	2.80001e-09	UC
HDL-C	rs112001035	17	66823805	A	G	-0.047	0.004	0.06	130.423	3.29989e-30	UC
HDL-C	rs112192770	11	46991808	T	C	0.029	0.005	0.053	39.549	3.2e-10	UC
HDL-C	rs112259268	17	41874745	A	C	-0.169	0.006	0.028	856.343	2.99916e-188	UC
HDL-C	rs11228212	11	56156771	G	C	0.041	0.003	0.124	198.224	5.10035e-45	UC
HDL-C	rs11228871	11	54846440	C	A	0.041	0.003	0.131	207.002	6.20012e-47	UC
HDL-C	rs11228938	11	56946450	A	G	-0.018	0.003	0.121	38.158	6.49995e-10	UC
HDL-C	rs11231138	11	62316195	G	C	-0.015	0.002	0.372	58.056	2.49977e-14	UC
HDL-C	rs11239536	10	45978598	A	T	0.029	0.002	0.241	166.022	5.50047e-38	UC
HDL-C	rs11254464	10	17265447	C	T	0.013	0.002	0.423	43.661	3.90032e-11	UC
HDL-C	rs1125873	9	107721423	T	A	0.016	0.002	0.492	69.049	9.60064e-17	UC
HDL-C	rs112771035	11	126225876	G	C	-0.032	0.004	0.072	73.609	9.49948e-18	UC
HDL-C	rs1132274	20	17596155	A	C	-0.022	0.003	0.154	68.079	1.59993e-16	UC
HDL-C	rs113710278	16	56295380	T	C	0.055	0.008	0.015	47.677	5.00035e-12	UC
HDL-C	rs113740515	12	123199410	A	G	0.038	0.002	0.209	260.714	1.20005e-58	UC
HDL-C	rs113761591	3	127305355	T	C	-0.016	0.002	0.2	45.377	1.59993e-11	UC
HDL-C	rs114165349	1	27021913	C	G	-0.081	0.006	0.023	162.12	3.90032e-37	UC
HDL-C	rs11546878	3	183976103	T	C	0.014	0.003	0.174	31.244	2.30001e-08	UC
HDL-C	rs1155347	6	39146230	C	T	0.013	0.002	0.219	33.25	8.10009e-09	UC
HDL-C	rs115912456	5	82815158	G	A	0.028	0.005	0.041	34.398	4.49997e-09	UC
HDL-C	rs116006942	5	53405314	A	G	-0.03	0.004	0.061	54.803	1.29987e-13	UC
HDL-C	rs11601507	11	5701074	A	C	-0.025	0.004	0.07	46.528	8.99912e-12	UC
HDL-C	rs11605837	11	68597886	T	G	-0.018	0.002	0.315	73.131	1.20005e-17	UC
HDL-C	rs11622947	14	98396293	T	C	-0.011	0.002	0.541	30.974	2.59998e-08	UC
HDL-C	rs11640494	16	88029685	A	G	-0.015	0.002	0.457	65.282	6.4998e-16	UC
HDL-C	rs11645157	16	57308423	G	T	0.019	0.002	0.495	97.489	5.40008e-23	UC
HDL-C	rs11653260	17	66464683	G	A	-0.013	0.002	0.215	33.462	7.29995e-09	UC
HDL-C	rs11658786	17	37815899	A	G	0.031	0.002	0.667	227.343	2.29985e-51	UC
HDL-C	rs11658872	17	17425069	T	C	-0.033	0.004	0.057	63.72	1.39991e-15	UC
HDL-C	rs11664369	18	57739072	T	C	-0.023	0.002	0.267	113.309	1.80011e-26	UC
HDL-C	rs1168114	1	63156043	G	A	0.016	0.002	0.652	60.455	7.50067e-15	UC
HDL-C	rs116843064	19	8429323	A	G	0.206	0.007	0.019	888.329	3.39625e-195	UC
HDL-C	rs11688682	2	121347612	C	G	0.015	0.002	0.271	44.333	2.80027e-11	UC
HDL-C	rs117230571	13	41689067	G	A	-0.027	0.004	0.077	53.834	2.19989e-13	UC
HDL-C	rs117291242	11	380315	T	C	-0.032	0.005	0.037	38.872	4.49997e-10	UC
HDL-C	rs117499775	17	44078618	C	T	-0.028	0.005	0.04	33.678	6.49995e-09	UC
HDL-C	rs117687565	18	47147524	T	C	0.083	0.009	0.012	82.466	1.10002e-19	UC
HDL-C	rs117953701	17	42054336	G	A	-0.033	0.006	0.031	33.794	6.1e-09	UC
HDL-C	rs11878235	19	7976698	A	G	0.013	0.002	0.593	42.207	8.19974e-11	UC
HDL-C	rs11878604	19	41333284	C	T	0.022	0.004	0.071	35.362	2.69998e-09	UC
HDL-C	rs11880219	19	46385997	A	T	-0.021	0.002	0.182	70.234	5.30029e-17	UC
HDL-C	rs11883967	2	66673862	C	A	0.013	0.002	0.662	39.27	3.69999e-10	UC
HDL-C	rs11938781	4	17924734	C	T	-0.015	0.003	0.165	33.854	5.89997e-09	UC
HDL-C	rs11948445	5	52664796	G	A	-0.011	0.002	0.411	32.07	1.5e-08	UC
HDL-C	rs11961755	6	121766286	A	G	-0.014	0.002	0.248	38.638	5.1e-10	UC
HDL-C	rs12046972	1	219673143	C	T	-0.015	0.002	0.564	59.839	1e-14	UC
HDL-C	rs12129540	1	224625334	T	C	-0.028	0.005	0.043	34.995	3.29997e-09	UC
HDL-C	rs12146566	11	103871404	C	A	-0.014	0.002	0.197	32.385	1.29999e-08	UC
HDL-C	rs12150914	19	47563418	C	T	-0.015	0.002	0.595	58.512	1.99986e-14	UC
HDL-C	rs1225053	3	131642852	C	T	-0.015	0.002	0.264	48.162	3.90032e-12	UC
HDL-C	rs12321	22	29453193	C	G	0.011	0.002	0.44	29.831	4.70002e-08	UC
HDL-C	rs12351518	9	19357812	C	G	0.021	0.003	0.106	47.24	6.29941e-12	UC
HDL-C	rs1240820	6	16825137	A	G	0.013	0.002	0.293	39.395	3.50002e-10	UC
HDL-C	rs12422125	11	50619511	A	G	0.045	0.003	0.113	220.516	7.00003e-50	UC
HDL-C	rs12475332	2	227232047	G	T	0.013	0.002	0.261	35.526	2.5e-09	UC
HDL-C	rs12485478	3	12351223	G	A	-0.052	0.006	0.027	77.659	1.20005e-18	UC
HDL-C	rs12516070	5	59391636	C	T	0.012	0.002	0.516	41.463	1.2e-10	UC
HDL-C	rs1252425	12	67651972	G	C	0.012	0.002	0.656	37.608	8.60003e-10	UC
HDL-C	rs12575456	11	47326073	A	G	0.045	0.002	0.322	480.789	1.39959e-106	UC
HDL-C	rs12592616	15	64165974	G	C	-0.016	0.002	0.287	60.376	7.8001e-15	UC
HDL-C	rs12650112	4	99788480	T	C	0.016	0.002	0.353	59.484	1.20005e-14	UC
HDL-C	rs12686780	9	95382297	T	C	-0.016	0.003	0.175	41.485	1.2e-10	UC
HDL-C	rs12692596	2	161265910	T	C	-0.011	0.002	0.372	32.61	1.09999e-08	UC
HDL-C	rs12705595	7	109103912	A	G	0.011	0.002	0.373	31.08	2.5e-08	UC
HDL-C	rs12713007	2	48484467	T	C	-0.011	0.002	0.501	31.688	1.79999e-08	UC
HDL-C	rs12740374	1	109817590	T	G	0.029	0.002	0.221	158.711	2.19989e-36	UC
HDL-C	rs12803463	11	58376120	A	G	0.024	0.003	0.081	46.112	1.10002e-11	UC
HDL-C	rs12814794	12	26440698	A	G	0.015	0.002	0.754	45.044	1.9002e-11	UC
HDL-C	rs12908761	15	58715647	G	A	0.024	0.003	0.098	54.776	1.39991e-13	UC
HDL-C	rs12926854	16	85951258	G	A	0.012	0.002	0.27	32.947	9.49992e-09	UC
HDL-C	rs12928099	16	15150505	A	C	0.021	0.002	0.296	107.361	3.69999e-25	UC
HDL-C	rs12975319	19	3414088	A	G	-0.014	0.002	0.302	42.537	6.89922e-11	UC
HDL-C	rs12986742	2	58975143	C	T	-0.011	0.002	0.476	30.699	2.99999e-08	UC
HDL-C	rs12998038	2	42602387	T	C	0.013	0.002	0.259	36.461	1.6e-09	UC
HDL-C	rs13041173	20	32542814	G	A	-0.012	0.002	0.342	35.576	2.5e-09	UC
HDL-C	rs13042367	20	46219058	G	A	0.014	0.002	0.279	42.445	7.29962e-11	UC
HDL-C	rs13066793	3	87037543	G	A	0.022	0.003	0.09	43.983	3.29989e-11	UC
HDL-C	rs13076933	3	12327431	G	T	-0.017	0.002	0.259	58.76	1.80011e-14	UC
HDL-C	rs13087167	3	185878140	C	G	0.017	0.002	0.633	71.38	2.90001e-17	UC
HDL-C	rs13107325	4	103188709	T	C	-0.08	0.004	0.075	491.41	6.99842e-109	UC
HDL-C	rs13111599	4	83917037	G	A	0.013	0.002	0.737	34.859	3.50002e-09	UC
HDL-C	rs13137144	4	967445	A	G	0.016	0.002	0.461	72.698	1.50003e-17	UC
HDL-C	rs13144151	4	146403165	G	A	0.018	0.003	0.85	43.692	3.80014e-11	UC
HDL-C	rs13147189	4	100270256	C	T	-0.014	0.002	0.317	49.204	2.29985e-12	UC
HDL-C	rs13235365	7	6456091	T	C	0.026	0.002	0.274	145.039	2.09991e-33	UC
HDL-C	rs13263073	8	105982216	C	A	-0.017	0.002	0.187	45.629	1.39991e-11	UC
HDL-C	rs13269725	8	72459889	G	A	-0.026	0.004	0.078	54.135	1.9002e-13	UC
HDL-C	rs133015	22	38572526	G	C	0.021	0.002	0.44	114.09	1.20005e-26	UC
HDL-C	rs13379043	14	74250126	C	T	0.02	0.002	0.28	84.118	4.70002e-20	UC
HDL-C	rs13389219	2	165528876	T	C	0.028	0.002	0.393	203.074	4.49987e-46	UC
HDL-C	rs1349852	4	69533217	C	A	0.011	0.002	0.475	33.905	5.80003e-09	UC
HDL-C	rs138026745	16	57682700	A	G	0.034	0.006	0.026	29.842	4.70002e-08	UC
HDL-C	rs1395221	4	24626903	T	G	-0.011	0.002	0.398	32.802	1e-08	UC
HDL-C	rs139828053	3	195298892	C	T	-0.032	0.006	0.031	32.231	1.40001e-08	UC
HDL-C	rs140064750	8	19906156	C	T	-0.044	0.006	0.025	48.281	3.69999e-12	UC
HDL-C	rs141062196	17	495327	A	G	-0.019	0.002	0.194	61.166	5.19996e-15	UC
HDL-C	rs1411432	9	16728532	C	A	-0.014	0.002	0.186	32.389	1.29999e-08	UC
HDL-C	rs1412234	9	28410683	C	T	-0.012	0.002	0.327	34.68	3.89996e-09	UC
HDL-C	rs141440048	1	182328198	T	C	0.044	0.008	0.018	33.327	7.79992e-09	UC
HDL-C	rs141469619	11	116714293	G	A	-0.203	0.01	0.01	399.078	8.69961e-89	UC
HDL-C	rs142288236	8	19845612	T	C	-0.078	0.008	0.015	95.363	1.59993e-22	UC
HDL-C	rs142493909	16	56679888	C	T	0.068	0.007	0.019	92.638	6.29941e-22	UC
HDL-C	rs142928729	12	123426365	A	G	0.051	0.009	0.013	35.15	3.09999e-09	UC
HDL-C	rs1431659	8	73439070	G	A	0.013	0.002	0.728	35.696	2.30001e-09	UC
HDL-C	rs143474489	11	50628094	A	T	0.048	0.007	0.022	53.869	2.09991e-13	UC
HDL-C	rs144033177	20	571467	C	A	-0.056	0.008	0.016	50.254	1.39991e-12	UC
HDL-C	rs144311893	19	45423944	T	C	0.081	0.007	0.022	146.385	1.10002e-33	UC
HDL-C	rs1446585	2	136407479	G	A	0.017	0.002	0.244	59.734	1.10002e-14	UC
HDL-C	rs145276599	11	48444711	C	T	0.049	0.003	0.11	255.284	1.80011e-57	UC
HDL-C	rs1472267	6	166185025	G	A	-0.011	0.002	0.375	29.798	4.79999e-08	UC
HDL-C	rs147525635	15	43468698	A	G	-0.013	0.002	0.559	48.72	2.99985e-12	UC
HDL-C	rs147772065	9	107732530	C	G	0.029	0.005	0.035	30.105	4.09996e-08	UC
HDL-C	rs150237291	18	46781014	C	T	0.045	0.007	0.022	47.655	5.10035e-12	UC
HDL-C	rs150300171	7	74102895	C	A	-0.029	0.005	0.046	41.565	1.09999e-10	UC
HDL-C	rs15052	19	41813375	C	T	0.016	0.003	0.176	40.923	1.6e-10	UC
HDL-C	rs150844304	15	43726625	C	A	-0.091	0.006	0.026	228.32	1.39991e-51	UC
HDL-C	rs150861794	13	109003805	T	C	-0.045	0.008	0.018	34.612	4e-09	UC
HDL-C	rs1517500	2	226306993	T	C	0.014	0.003	0.827	30.038	4.20001e-08	UC
HDL-C	rs1534696	7	26397239	A	C	0.017	0.002	0.541	75.954	2.90001e-18	UC
HDL-C	rs1558901	16	53803187	T	A	-0.014	0.002	0.423	57.566	3.29989e-14	UC
HDL-C	rs1601935	15	58671765	T	G	-0.097	0.002	0.655	2302.77	1e-200	UC
HDL-C	rs16885512	5	55766621	G	C	-0.02	0.004	0.08	31.622	1.89998e-08	UC
HDL-C	rs16928809	11	2936952	A	G	-0.026	0.003	0.093	63.342	1.69981e-15	UC
HDL-C	rs16969990	17	46230891	T	C	0.025	0.004	0.07	44.994	1.99986e-11	UC
HDL-C	rs16975758	17	68419330	A	G	0.012	0.002	0.377	33.815	6.1e-09	UC
HDL-C	rs17041868	2	111894720	C	T	-0.025	0.004	0.064	40.108	2.39999e-10	UC
HDL-C	rs17124112	14	88605509	A	C	-0.021	0.004	0.08	34.725	3.79997e-09	UC
HDL-C	rs17138358	7	17920253	C	G	-0.027	0.002	0.398	195.335	2.19989e-44	UC
HDL-C	rs17185038	1	28219658	G	C	0.021	0.004	0.067	30.876	2.80001e-08	UC
HDL-C	rs17309930	11	27748493	A	C	-0.022	0.002	0.205	86.363	1.50003e-20	UC
HDL-C	rs17326656	2	48962291	T	G	-0.022	0.002	0.239	100.034	1.50003e-23	UC
HDL-C	rs174566	11	61592362	G	A	-0.056	0.002	0.35	793.848	1.1995e-174	UC
HDL-C	rs17600636	2	128600609	C	T	-0.013	0.002	0.415	42.577	6.79986e-11	UC
HDL-C	rs1760940	14	20938251	C	A	0.012	0.002	0.247	30.214	3.89996e-08	UC
HDL-C	rs1771582	1	161614490	G	T	0.013	0.002	0.557	42.822	6.00067e-11	UC
HDL-C	rs17740942	8	116891360	A	T	0.02	0.003	0.115	42.601	6.70039e-11	UC
HDL-C	rs1800961	20	43042364	T	C	-0.139	0.006	0.031	637.026	1.49968e-140	UC
HDL-C	rs1818917	15	23941678	T	C	0.011	0.002	0.512	35.444	2.59998e-09	UC
HDL-C	rs1823291	4	111586963	A	G	0.011	0.002	0.697	29.924	4.49997e-08	UC
HDL-C	rs183078	13	49513352	G	A	0.012	0.002	0.403	40.561	1.89998e-10	UC
HDL-C	rs183906992	7	95011948	C	T	0.029	0.005	0.043	38.493	5.49997e-10	UC
HDL-C	rs1862205	5	108656635	A	G	0.011	0.002	0.405	33.906	5.80003e-09	UC
HDL-C	rs1884589	20	21885619	C	A	-0.013	0.002	0.566	44.83	2.09991e-11	UC
HDL-C	rs1894544	22	48881562	C	G	-0.011	0.002	0.455	34.468	4.30002e-09	UC
HDL-C	rs1955512	14	33175822	A	G	0.011	0.002	0.576	31.169	2.39999e-08	UC
HDL-C	rs1970811	10	126696496	C	T	-0.012	0.002	0.458	36.664	1.40001e-09	UC
HDL-C	rs2011614	17	28781792	A	G	-0.014	0.002	0.351	51.854	6.00067e-13	UC
HDL-C	rs201441	7	101737327	G	T	-0.011	0.002	0.581	32.151	1.40001e-08	UC
HDL-C	rs2066714	9	107586753	C	T	0.047	0.003	0.129	267.843	3.40017e-60	UC
HDL-C	rs2068888	10	94839642	A	G	0.019	0.002	0.45	100.296	1.29987e-23	UC
HDL-C	rs2071379	17	26695832	G	A	-0.014	0.002	0.595	48.522	3.29989e-12	UC
HDL-C	rs2098918	4	37151533	T	C	0.012	0.002	0.455	38.381	5.80003e-10	UC
HDL-C	rs2100692	3	48193753	A	G	0.019	0.003	0.096	33.924	5.69994e-09	UC
HDL-C	rs2137537	12	71113087	C	T	-0.011	0.002	0.544	32.474	1.2e-08	UC
HDL-C	rs2155220	11	76266172	T	C	-0.011	0.002	0.438	30.239	3.79997e-08	UC
HDL-C	rs2156585	11	109960423	G	A	-0.016	0.002	0.701	56.097	6.89922e-14	UC
HDL-C	rs2159607	3	52501451	T	G	-0.024	0.002	0.811	96.933	7.19946e-23	UC
HDL-C	rs2175766	4	76572191	C	A	0.011	0.002	0.54	31.791	1.7e-08	UC
HDL-C	rs2204886	12	107128090	A	T	-0.013	0.002	0.52	44.899	2.09991e-11	UC
HDL-C	rs2218793	11	10380828	A	C	-0.015	0.002	0.282	50.182	1.39991e-12	UC
HDL-C	rs2236464	21	46898174	C	T	-0.016	0.002	0.212	43.753	3.69999e-11	UC
HDL-C	rs2237035	4	55526251	T	G	0.014	0.002	0.386	50.509	1.20005e-12	UC
HDL-C	rs2245477	15	61948435	A	C	-0.011	0.002	0.368	33.466	7.29995e-09	UC
HDL-C	rs2247355	8	103876780	T	C	0.021	0.002	0.183	70.29	5.10035e-17	UC
HDL-C	rs2256609	22	21925017	G	A	-0.033	0.002	0.189	181.59	2.19989e-41	UC
HDL-C	rs2263329	6	34595543	C	T	-0.027	0.002	0.359	188.339	7.29962e-43	UC
HDL-C	rs2268840	3	185931174	C	T	0.017	0.002	0.228	58.33	2.19989e-14	UC
HDL-C	rs2289863	19	4028783	T	C	-0.018	0.002	0.751	65.299	6.4003e-16	UC
HDL-C	rs2297409	9	107576246	A	G	-0.033	0.002	0.195	192.254	1e-43	UC
HDL-C	rs2298214	1	935222	A	C	-0.012	0.002	0.577	40.879	1.6e-10	UC
HDL-C	rs2298624	18	47429022	T	C	0.03	0.003	0.133	114.323	1.10002e-26	UC
HDL-C	rs2298632	1	23710475	T	C	0.014	0.002	0.498	55.435	9.70063e-14	UC
HDL-C	rs2302367	12	6861043	C	T	-0.011	0.002	0.491	30.549	3.29997e-08	UC
HDL-C	rs2307111	5	75003678	C	T	0.019	0.002	0.395	94.786	2.09991e-22	UC
HDL-C	rs2314338	17	38344485	C	T	-0.016	0.002	0.269	53.486	2.60016e-13	UC
HDL-C	rs2339234	5	170612546	A	G	-0.012	0.002	0.683	33.46	7.29995e-09	UC
HDL-C	rs235314	21	46271452	T	C	-0.018	0.002	0.532	85.4	2.39994e-20	UC
HDL-C	rs2362541	2	30478453	G	T	-0.011	0.002	0.508	32.598	1.09999e-08	UC
HDL-C	rs2364723	2	178126546	C	G	0.012	0.002	0.319	34.936	3.40001e-09	UC
HDL-C	rs236987	4	88009779	T	C	0.02	0.002	0.394	103.706	2.29985e-24	UC
HDL-C	rs2414178	15	53001538	C	T	0.013	0.002	0.225	31.121	2.39999e-08	UC
HDL-C	rs2417125	9	131562232	G	A	-0.013	0.002	0.284	38.614	5.19996e-10	UC
HDL-C	rs2435307	18	21127910	T	C	0.016	0.002	0.486	72.677	1.50003e-17	UC
HDL-C	rs248653	5	130656028	A	T	-0.032	0.005	0.037	39.509	3.29997e-10	UC
HDL-C	rs2498786	14	105262368	G	C	-0.025	0.002	0.616	167.507	2.60016e-38	UC
HDL-C	rs2516331	1	212416989	A	C	0.013	0.002	0.376	41.596	1.09999e-10	UC
HDL-C	rs2520096	9	136919416	G	A	0.015	0.002	0.27	46.828	7.70016e-12	UC
HDL-C	rs2523978	6	30083708	T	C	-0.028	0.003	0.13	100.978	9.30037e-24	UC
HDL-C	rs2534596	7	38277792	G	A	0.011	0.002	0.38	33.264	8e-09	UC
HDL-C	rs254024	5	103944020	T	G	-0.01	0.002	0.438	29.771	4.90004e-08	UC
HDL-C	rs254562	5	134441457	G	A	-0.011	0.002	0.409	34.919	3.40001e-09	UC
HDL-C	rs2551967	2	208508181	T	C	-0.015	0.002	0.817	36.496	1.5e-09	UC
HDL-C	rs2585398	17	8054860	A	C	-0.013	0.002	0.549	45.395	1.59993e-11	UC
HDL-C	rs2642438	1	220970028	G	A	0.028	0.002	0.703	177.039	2.09991e-40	UC
HDL-C	rs2645979	12	84017043	A	G	0.011	0.002	0.357	33.11	8.70001e-09	UC
HDL-C	rs2663924	15	81392903	G	T	0.012	0.002	0.755	30.571	3.2e-08	UC
HDL-C	rs267738	1	150940625	G	T	0.021	0.002	0.219	87.184	9.8992e-21	UC
HDL-C	rs2723065	2	65279414	G	A	0.015	0.002	0.377	58.133	2.39994e-14	UC
HDL-C	rs2740488	9	107661742	C	A	-0.069	0.002	0.265	1008.48	1e-200	UC
HDL-C	rs2750411	6	139226630	G	T	-0.011	0.002	0.492	32.243	1.40001e-08	UC
HDL-C	rs2781668	6	131897278	T	C	-0.017	0.003	0.166	42.178	8.30042e-11	UC
HDL-C	rs2792751	10	113940329	C	T	-0.036	0.002	0.725	286.275	3.19963e-64	UC
HDL-C	rs2800710	6	127452581	C	T	-0.02	0.002	0.518	113.33	1.80011e-26	UC
HDL-C	rs2804894	10	33647091	A	G	0.017	0.002	0.735	62.786	2.29985e-15	UC
HDL-C	rs28362901	15	74712937	A	C	-0.024	0.003	0.088	50.461	1.20005e-12	UC
HDL-C	rs28510484	15	31637569	C	G	-0.015	0.003	0.17	37.005	1.2e-09	UC
HDL-C	rs28715400	9	100799614	G	C	0.012	0.002	0.299	32.105	1.5e-08	UC
HDL-C	rs28876383	11	48414172	G	C	-0.052	0.007	0.023	52.422	4.49987e-13	UC
HDL-C	rs2910949	5	39522481	G	T	0.013	0.002	0.355	44.936	1.99986e-11	UC
HDL-C	rs2925979	16	81534790	C	T	0.037	0.002	0.7	328.927	1.59993e-73	UC
HDL-C	rs2943645	2	227099180	T	C	-0.043	0.002	0.647	477.985	5.90201e-106	UC
HDL-C	rs2963468	5	158003020	G	A	-0.02	0.002	0.235	75.544	3.59998e-18	UC
HDL-C	rs2964012	5	153201369	G	A	0.014	0.002	0.662	47.286	6.09958e-12	UC
HDL-C	rs2965169	19	45251156	C	A	0.012	0.002	0.389	38.22	6.29999e-10	UC
HDL-C	rs308	8	19817476	G	T	0.127	0.007	0.021	357.274	1.10002e-79	UC
HDL-C	rs3129797	6	28992159	G	C	-0.027	0.003	0.118	83.883	5.19996e-20	UC
HDL-C	rs3184504	12	111884608	C	T	0.027	0.002	0.517	194.173	3.90032e-44	UC
HDL-C	rs32578	5	149211868	A	G	0.013	0.002	0.309	41.624	1.09999e-10	UC
HDL-C	rs330042	8	9105172	A	G	0.015	0.002	0.266	45.919	1.20005e-11	UC
HDL-C	rs34045894	10	33967489	A	G	-0.017	0.003	0.156	43.321	4.60045e-11	UC
HDL-C	rs34138141	17	40781561	T	G	-0.018	0.002	0.281	68.092	1.59993e-16	UC
HDL-C	rs343	8	19810787	A	C	0.134	0.003	0.083	1491.29	1e-200	UC
HDL-C	rs34559316	19	38863464	A	C	-0.014	0.002	0.19	31.852	1.7e-08	UC
HDL-C	rs34695471	11	67076064	A	G	0.026	0.004	0.066	43.611	4.00037e-11	UC
HDL-C	rs34830321	16	58616997	T	C	-0.048	0.008	0.014	33.447	7.29995e-09	UC
HDL-C	rs34940374	7	150331377	A	G	-0.017	0.002	0.183	47.571	5.30029e-12	UC
HDL-C	rs35137994	19	8429066	T	C	0.046	0.004	0.056	125.804	3.40017e-29	UC
HDL-C	rs35169799	11	64031241	T	C	-0.044	0.004	0.064	128.203	1e-29	UC
HDL-C	rs35473170	4	69361441	A	G	0.016	0.002	0.654	61.409	4.60045e-15	UC
HDL-C	rs35493868	7	73039406	G	C	0.037	0.002	0.202	245.118	2.99985e-55	UC
HDL-C	rs35580606	7	36292925	G	A	-0.011	0.002	0.517	32.536	1.2e-08	UC
HDL-C	rs35897671	5	127349745	T	C	0.015	0.002	0.346	55.752	8.19974e-14	UC
HDL-C	rs36092527	19	56181408	C	T	-0.017	0.003	0.115	32.11	1.5e-08	UC
HDL-C	rs367070	19	54800500	G	A	0.042	0.002	0.226	333.949	1.29987e-74	UC
HDL-C	rs3732356	3	119529113	T	G	-0.03	0.004	0.934	59.85	1e-14	UC
HDL-C	rs3733890	5	78421959	A	G	-0.014	0.002	0.293	43.609	4.00037e-11	UC
HDL-C	rs3736802	20	33604042	C	T	0.017	0.002	0.516	77.503	1.29987e-18	UC
HDL-C	rs3746915	21	43718792	G	A	0.011	0.002	0.581	31.428	2.1e-08	UC
HDL-C	rs3747973	1	205677148	G	A	0.014	0.002	0.593	53.433	2.70023e-13	UC
HDL-C	rs3763236	6	42902508	C	T	0.015	0.002	0.509	60.036	9.30037e-15	UC
HDL-C	rs3768321	1	40035928	T	G	-0.045	0.002	0.197	356.697	1.50003e-79	UC
HDL-C	rs3794752	17	53382829	C	T	0.013	0.002	0.281	36	2e-09	UC
HDL-C	rs3803501	15	63352092	A	G	0.018	0.002	0.569	85.786	1.99986e-20	UC
HDL-C	rs3814883	16	29994922	T	C	-0.015	0.002	0.482	65.458	5.90065e-16	UC
HDL-C	rs38166	7	15889360	C	T	0.013	0.002	0.751	32.042	1.5e-08	UC
HDL-C	rs3825669	14	89804276	G	A	0.014	0.002	0.805	34.945	3.40001e-09	UC
HDL-C	rs3859588	20	46476143	A	T	-0.013	0.002	0.218	33.213	8.30004e-09	UC
HDL-C	rs3936511	5	55860781	G	A	-0.031	0.002	0.192	158.952	1.9002e-36	UC
HDL-C	rs407133	21	46571889	C	G	-0.011	0.002	0.559	29.874	4.60002e-08	UC
HDL-C	rs4078216	12	125434716	A	G	0.014	0.002	0.24	39.399	3.50002e-10	UC
HDL-C	rs41292412	18	56118358	T	C	-0.066	0.009	0.012	55.547	9.09913e-14	UC
HDL-C	rs41422844	13	45504369	C	T	0.033	0.005	0.031	36.888	1.29999e-09	UC
HDL-C	rs42125	7	72823777	G	A	-0.04	0.007	0.023	32.39	1.29999e-08	UC
HDL-C	rs4273010	15	44947434	C	T	-0.07	0.006	0.025	128.181	1e-29	UC
HDL-C	rs429358	19	45411941	C	T	-0.076	0.003	0.154	822.047	8.70964e-181	UC
HDL-C	rs4410790	7	17284577	C	T	-0.011	0.002	0.631	31.135	2.39999e-08	UC
HDL-C	rs445841	5	122331222	T	G	-0.011	0.002	0.371	30.178	3.89996e-08	UC
HDL-C	rs454968	5	112188456	C	T	0.011	0.002	0.645	30.598	3.2e-08	UC
HDL-C	rs4550673	2	112941372	G	A	-0.019	0.003	0.083	31.348	2.19999e-08	UC
HDL-C	rs4650994	1	178515312	A	G	-0.018	0.002	0.532	90.252	2.09991e-21	UC
HDL-C	rs4654395	1	29567412	T	C	-0.012	0.002	0.525	39.772	2.90001e-10	UC
HDL-C	rs4691379	4	157706904	T	C	0.012	0.002	0.319	33.758	6.19998e-09	UC
HDL-C	rs4731701	7	130430930	T	C	0.03	0.002	0.493	241.287	2.09991e-54	UC
HDL-C	rs4755720	11	43628749	T	C	0.011	0.002	0.607	32.66	1.09999e-08	UC
HDL-C	rs4760	19	44153100	G	A	-0.019	0.003	0.155	53.302	2.90001e-13	UC
HDL-C	rs4788446	16	71856727	C	T	0.015	0.002	0.747	50.845	1e-12	UC
HDL-C	rs4855582	3	108867705	T	C	0.011	0.002	0.43	33.687	6.49995e-09	UC
HDL-C	rs4871603	8	126480367	T	C	0.036	0.002	0.653	326.626	5.19996e-73	UC
HDL-C	rs4871624	8	126629328	G	T	-0.02	0.002	0.287	93.593	3.90032e-22	UC
HDL-C	rs4875043	8	144496772	C	A	-0.015	0.002	0.217	41.357	1.29999e-10	UC
HDL-C	rs4924471	15	40744046	T	G	0.019	0.003	0.085	31.13	2.39999e-08	UC
HDL-C	rs4930352	11	66066993	T	G	0.016	0.002	0.494	69.587	7.29962e-17	UC
HDL-C	rs4947121	6	111834954	C	T	-0.014	0.002	0.774	38.567	5.30005e-10	UC
HDL-C	rs4969141	17	76391653	T	C	0.03	0.002	0.49	240.392	3.19963e-54	UC
HDL-C	rs4976033	5	67714246	G	A	-0.012	0.002	0.402	37.165	1.09999e-09	UC
HDL-C	rs500647	1	71413498	A	G	0.011	0.002	0.662	29.818	4.70002e-08	UC
HDL-C	rs514924	11	118346863	G	A	-0.018	0.003	0.9	31.444	2.1e-08	UC
HDL-C	rs530849	11	116530298	C	T	0.018	0.002	0.484	93.446	4.19952e-22	UC
HDL-C	rs532436	9	136149830	A	G	0.023	0.002	0.185	89.054	3.80014e-21	UC
HDL-C	rs546436456	4	27979911	G	T	-0.032	0.006	0.033	30.356	3.59998e-08	UC
HDL-C	rs549058	13	51201045	T	G	0.017	0.003	0.12	33.938	5.69994e-09	UC
HDL-C	rs557933	1	234853268	C	A	0.015	0.002	0.52	63.871	1.29987e-15	UC
HDL-C	rs55801554	5	158622532	A	C	0.014	0.002	0.247	39.13	4e-10	UC
HDL-C	rs55935382	7	50289669	A	C	0.018	0.002	0.325	74.902	4.90004e-18	UC
HDL-C	rs559355	11	75451281	T	A	-0.035	0.003	0.157	178.772	8.99912e-41	UC
HDL-C	rs56131490	2	135263081	A	G	0.015	0.003	0.149	31.677	1.79999e-08	UC
HDL-C	rs567056	11	30435051	T	G	-0.011	0.002	0.384	33.744	6.29999e-09	UC
HDL-C	rs5758910	22	43145853	C	G	0.012	0.002	0.677	31.871	1.6e-08	UC
HDL-C	rs577525	10	99769388	C	T	-0.014	0.002	0.562	53.969	1.99986e-13	UC
HDL-C	rs58298943	12	57391292	T	C	0.02	0.003	0.084	34.729	3.79997e-09	UC
HDL-C	rs58473820	11	122514403	T	C	0.026	0.002	0.378	169.959	7.59976e-39	UC
HDL-C	rs59104589	2	242237902	T	C	0.015	0.002	0.358	57.418	3.50026e-14	UC
HDL-C	rs595767	17	46957987	G	A	-0.014	0.002	0.519	56.666	5.19996e-14	UC
HDL-C	rs59737437	19	2671100	T	C	0.012	0.002	0.269	29.885	4.60002e-08	UC
HDL-C	rs59781045	11	117095283	T	C	0.074	0.004	0.068	382.033	4.49987e-85	UC
HDL-C	rs6021914	20	51031169	C	T	0.012	0.002	0.366	37.312	1e-09	UC
HDL-C	rs6059958	20	30143278	T	C	0.015	0.003	0.171	32.891	9.69996e-09	UC
HDL-C	rs607335	6	153465230	A	C	0.016	0.002	0.42	70.696	4.19952e-17	UC
HDL-C	rs6073958	20	44551855	C	T	-0.061	0.002	0.199	648.803	4.10204e-143	UC
HDL-C	rs6123685	20	55836040	A	G	0.016	0.002	0.255	53.179	2.99985e-13	UC
HDL-C	rs6131012	20	44728661	G	A	0.011	0.002	0.397	32.859	9.90011e-09	UC
HDL-C	rs61352607	12	57839173	T	G	0.031	0.002	0.241	189.376	4.40048e-43	UC
HDL-C	rs61435086	8	19910292	C	T	0.089	0.009	0.012	107.383	3.69999e-25	UC
HDL-C	rs61596977	8	95997165	T	C	-0.016	0.003	0.14	35.136	3.09999e-09	UC
HDL-C	rs61748951	1	156038058	A	C	-0.036	0.006	0.024	31.765	1.7e-08	UC
HDL-C	rs61805075	1	182136401	A	G	-0.026	0.002	0.329	161.246	6.00067e-37	UC
HDL-C	rs61884030	11	14444543	C	T	0.018	0.003	0.139	41.349	1.29999e-10	UC
HDL-C	rs61905599	11	49786495	A	C	-0.039	0.007	0.022	31.65	1.79999e-08	UC
HDL-C	rs61926301	12	51157863	T	G	0.012	0.002	0.403	39.796	2.80001e-10	UC
HDL-C	rs61993685	14	100765823	C	T	0.02	0.004	0.076	30.771	2.90001e-08	UC
HDL-C	rs62037364	16	28868695	A	G	-0.011	0.002	0.404	30.711	2.99999e-08	UC
HDL-C	rs62092069	18	40735531	A	G	0.013	0.002	0.371	43.652	3.90032e-11	UC
HDL-C	rs62102718	19	33891013	T	A	-0.024	0.002	0.286	125.815	3.40017e-29	UC
HDL-C	rs62112763	19	7220013	G	C	-0.014	0.002	0.439	53.301	2.90001e-13	UC
HDL-C	rs62114548	2	274672	G	C	0.014	0.002	0.349	51.826	6.09958e-13	UC
HDL-C	rs62271373	3	150066540	A	T	-0.041	0.004	0.06	99.021	2.49977e-23	UC
HDL-C	rs62338910	4	104253889	G	A	0.016	0.002	0.235	48.416	3.40017e-12	UC
HDL-C	rs62428831	6	143247161	C	T	0.018	0.003	0.142	41.804	1e-10	UC
HDL-C	rs62486442	8	12623463	A	G	-0.014	0.002	0.334	48.816	2.80027e-12	UC
HDL-C	rs62491176	8	9859913	C	T	0.019	0.003	0.141	50.523	1.20005e-12	UC
HDL-C	rs62565259	9	102162570	T	C	0.016	0.003	0.171	38.433	5.69994e-10	UC
HDL-C	rs635769	6	139831981	C	T	0.02	0.002	0.628	100.11	1.39991e-23	UC
HDL-C	rs6469605	8	116601894	T	C	0.032	0.002	0.569	271.33	5.79963e-61	UC
HDL-C	rs6499102	16	66906224	G	A	0.035	0.004	0.941	76.871	1.80011e-18	UC
HDL-C	rs6664374	1	66073952	T	C	0.014	0.002	0.347	49.155	2.39994e-12	UC
HDL-C	rs66763009	7	36193142	G	T	-0.016	0.002	0.439	69	9.79941e-17	UC
HDL-C	rs67344323	8	64653461	C	T	-0.015	0.002	0.256	44.52	2.49977e-11	UC
HDL-C	rs6738438	2	230020220	T	C	-0.011	0.002	0.364	32.725	1.09999e-08	UC
HDL-C	rs676210	2	21231524	A	G	0.059	0.002	0.205	634.819	4.4978e-140	UC
HDL-C	rs6762415	3	133478557	G	T	-0.011	0.002	0.535	32.429	1.2e-08	UC
HDL-C	rs6765484	3	50041313	T	C	0.023	0.002	0.473	139.225	3.90032e-32	UC
HDL-C	rs67934334	8	14291955	A	G	0.011	0.002	0.626	29.979	4.39997e-08	UC
HDL-C	rs68006638	6	25710571	A	G	-0.021	0.003	0.096	40.058	2.5e-10	UC
HDL-C	rs680321	18	29797958	C	T	0.011	0.002	0.457	32.058	1.5e-08	UC
HDL-C	rs6806529	3	123049938	C	A	0.011	0.002	0.564	33.73	6.29999e-09	UC
HDL-C	rs68160490	1	228078132	A	G	0.012	0.002	0.378	36.4	1.6e-09	UC
HDL-C	rs6824451	4	89723065	A	G	-0.02	0.002	0.464	109.941	1e-25	UC
HDL-C	rs686030	9	15304782	A	C	0.05	0.003	0.859	330.775	6.4998e-74	UC
HDL-C	rs6874833	5	75696662	T	C	0.011	0.002	0.629	32.835	1e-08	UC
HDL-C	rs6902116	6	31300286	G	A	-0.027	0.002	0.322	175.857	3.90032e-40	UC
HDL-C	rs6924387	6	137082948	G	A	-0.014	0.002	0.41	49.575	1.9002e-12	UC
HDL-C	rs6934962	6	116322349	T	C	0.016	0.002	0.402	69.578	7.29962e-17	UC
HDL-C	rs6987377	8	106590684	G	A	0.011	0.002	0.583	32.771	1e-08	UC
HDL-C	rs7036107	9	92177897	G	A	-0.012	0.002	0.511	39.733	2.90001e-10	UC
HDL-C	rs7039168	9	13719203	G	A	0.012	0.002	0.673	31.913	1.6e-08	UC
HDL-C	rs703966	10	80954251	A	G	0.016	0.002	0.419	65.82	4.90004e-16	UC
HDL-C	rs7041363	9	117146043	G	C	0.014	0.002	0.488	52.692	3.90032e-13	UC
HDL-C	rs7136506	12	125326153	C	T	-0.036	0.002	0.216	235.715	3.40017e-53	UC
HDL-C	rs7158166	14	103241799	C	T	0.014	0.002	0.594	52.18	5.10035e-13	UC
HDL-C	rs7170463	15	41888918	G	A	0.019	0.002	0.311	84.348	4.19952e-20	UC
HDL-C	rs7218647	17	76769605	A	G	0.011	0.002	0.559	32.147	1.40001e-08	UC
HDL-C	rs7251640	19	18614935	C	T	0.014	0.002	0.194	34.154	5.1e-09	UC
HDL-C	rs72647336	8	126445055	A	G	-0.044	0.004	0.057	98.946	2.60016e-23	UC
HDL-C	rs72654647	1	25022314	A	G	-0.014	0.002	0.248	39.136	4e-10	UC
HDL-C	rs72729582	14	69149372	G	A	0.025	0.004	0.073	44.946	1.99986e-11	UC
HDL-C	rs72801474	5	132444128	A	G	0.021	0.003	0.092	41.755	1e-10	UC
HDL-C	rs72805692	10	71099109	G	A	-0.018	0.003	0.115	37.308	1e-09	UC
HDL-C	rs7281183	21	16411667	A	G	-0.013	0.002	0.737	33.747	6.29999e-09	UC
HDL-C	rs72823014	10	115786236	A	G	0.03	0.003	0.126	106.683	5.19996e-25	UC
HDL-C	rs72926946	2	203477868	A	C	-0.021	0.002	0.296	98.586	3.10027e-23	UC
HDL-C	rs73082723	3	51926817	A	C	0.015	0.002	0.22	42.037	8.99912e-11	UC
HDL-C	rs7308864	12	109871179	G	A	0.024	0.002	0.524	155.238	1.20005e-35	UC
HDL-C	rs73151974	7	134669523	T	C	-0.016	0.003	0.144	35.072	3.2e-09	UC
HDL-C	rs73221948	8	25464670	T	G	-0.015	0.002	0.291	46.976	7.19946e-12	UC
HDL-C	rs73243877	4	26047616	G	A	-0.025	0.003	0.168	99.048	2.49977e-23	UC
HDL-C	rs73455693	18	58027496	A	G	0.028	0.005	0.037	30.218	3.89996e-08	UC
HDL-C	rs73457437	11	49500475	A	G	-0.035	0.005	0.032	41.852	9.79941e-11	UC
HDL-C	rs737338	19	11347657	T	C	-0.089	0.005	0.035	296.142	2.29985e-66	UC
HDL-C	rs738409	22	44324727	G	C	-0.014	0.002	0.217	38.668	5e-10	UC
HDL-C	rs74328314	1	61670759	G	A	0.023	0.004	0.074	37.047	1.2e-09	UC
HDL-C	rs74500135	9	106603816	C	T	0.067	0.01	0.01	44.732	2.29985e-11	UC
HDL-C	rs74735576	3	48357600	A	G	-0.062	0.008	0.016	65.06	7.29962e-16	UC
HDL-C	rs7488780	12	20579392	C	G	0.015	0.002	0.204	37.636	8.50002e-10	UC
HDL-C	rs75032664	8	19692425	G	C	-0.055	0.009	0.013	36.765	1.29999e-09	UC
HDL-C	rs7512012	1	161162173	A	G	0.011	0.002	0.604	30.137	4e-08	UC
HDL-C	rs75152587	16	56579961	T	G	-0.094	0.008	0.013	123.432	1.10002e-28	UC
HDL-C	rs75246752	1	145630111	C	G	0.049	0.008	0.013	34.055	5.39995e-09	UC
HDL-C	rs75479205	6	7255610	G	A	0.014	0.002	0.189	32.539	1.2e-08	UC
HDL-C	rs75609851	8	19871080	A	G	0.17	0.01	0.01	310.879	1.39991e-69	UC
HDL-C	rs75662196	8	19941656	C	G	0.068	0.006	0.028	133.583	6.70039e-31	UC
HDL-C	rs75817747	11	46231010	T	C	0.04	0.006	0.029	49.731	1.80011e-12	UC
HDL-C	rs7583067	2	100796850	T	C	0.015	0.002	0.24	42.628	6.59933e-11	UC
HDL-C	rs76213248	19	11269893	T	C	0.013	0.002	0.41	46.796	7.89951e-12	UC
HDL-C	rs7622114	3	36960660	A	C	0.012	0.002	0.581	35.561	2.5e-09	UC
HDL-C	rs76246107	19	50121274	A	G	-0.021	0.004	0.081	33.514	7.10003e-09	UC
HDL-C	rs7627555	3	160034574	G	A	-0.011	0.002	0.48	35.804	2.19999e-09	UC
HDL-C	rs76428106	13	28604007	C	T	-0.062	0.009	0.013	50.428	1.20005e-12	UC
HDL-C	rs7650845	3	114484372	T	C	-0.014	0.002	0.814	33.371	7.59994e-09	UC
HDL-C	rs76530346	9	94010298	A	G	-0.019	0.003	0.095	34.598	4.09996e-09	UC
HDL-C	rs7658082	4	91245506	C	T	-0.011	0.002	0.549	34.678	3.89996e-09	UC
HDL-C	rs76602912	20	57459868	C	T	-0.043	0.006	0.024	48.115	4.00037e-12	UC
HDL-C	rs771481	1	93846653	A	T	0.029	0.002	0.184	137.56	9.09913e-32	UC
HDL-C	rs77234291	16	66911898	G	A	0.046	0.007	0.016	38.145	6.59994e-10	UC
HDL-C	rs7725218	5	1282414	A	G	-0.012	0.002	0.338	36.965	1.2e-09	UC
HDL-C	rs77403571	11	45913607	A	G	0.04	0.004	0.063	100.966	9.3994e-24	UC
HDL-C	rs7750688	6	41991740	T	C	0.021	0.002	0.757	93.135	4.90004e-22	UC
HDL-C	rs7757193	6	109510972	A	G	-0.019	0.002	0.365	92.316	7.39946e-22	UC
HDL-C	rs77605964	7	106962948	A	G	0.017	0.002	0.227	55.942	7.50067e-14	UC
HDL-C	rs77631377	16	69049293	T	C	-0.036	0.005	0.042	56.658	5.19996e-14	UC
HDL-C	rs7769059	6	31195996	A	G	-0.015	0.002	0.283	49.789	1.69981e-12	UC
HDL-C	rs77916918	11	56628086	A	G	0.032	0.005	0.034	37.813	7.79992e-10	UC
HDL-C	rs7794796	7	150540196	T	C	-0.017	0.002	0.332	68.613	1.20005e-16	UC
HDL-C	rs77960347	18	47109955	G	A	0.291	0.008	0.013	1228.38	1e-200	UC
HDL-C	rs78025076	4	110569620	T	C	-0.049	0.007	0.02	53.145	3.10027e-13	UC
HDL-C	rs78058190	2	219699999	A	G	-0.078	0.005	0.05	255.344	1.80011e-57	UC
HDL-C	rs7817574	8	144302570	C	T	0.033	0.002	0.185	185.21	3.50026e-42	UC
HDL-C	rs7826177	8	34406540	C	T	0.011	0.002	0.635	32.252	1.40001e-08	UC
HDL-C	rs784256	18	53398626	A	G	-0.013	0.002	0.812	30.067	4.20001e-08	UC
HDL-C	rs78456138	2	163132346	T	C	0.035	0.006	0.024	30.783	2.90001e-08	UC
HDL-C	rs7853377	9	86552205	G	A	0.015	0.002	0.216	43.297	4.70002e-11	UC
HDL-C	rs78595810	3	46909812	T	G	-0.053	0.008	0.013	40.22	2.30001e-10	UC
HDL-C	rs7903537	10	76847490	T	C	-0.011	0.002	0.523	34.068	5.30005e-09	UC
HDL-C	rs79151267	11	49547958	A	G	0.041	0.003	0.131	214.023	1.80011e-48	UC
HDL-C	rs79153732	8	19662937	T	C	-0.094	0.007	0.017	166.528	4.19952e-38	UC
HDL-C	rs7924036	10	65191645	T	G	0.014	0.002	0.503	52.855	3.59998e-13	UC
HDL-C	rs7925100	11	118941596	A	G	-0.018	0.002	0.396	89.773	2.70023e-21	UC
HDL-C	rs79311290	16	85150163	G	A	-0.018	0.003	0.108	33.016	9.09997e-09	UC
HDL-C	rs79600951	16	56834254	G	C	-0.107	0.003	0.092	1073.77	1e-200	UC
HDL-C	rs79616633	16	56801047	T	C	-0.036	0.006	0.022	31.196	2.30001e-08	UC
HDL-C	rs79634051	11	14561945	C	G	0.039	0.006	0.028	46.532	8.99912e-12	UC
HDL-C	rs80005209	8	19872339	G	T	-0.144	0.006	0.03	654.39	2.50035e-144	UC
HDL-C	rs8014289	14	75377352	G	A	0.015	0.002	0.562	61.435	4.60045e-15	UC
HDL-C	rs8081548	17	7438834	A	T	0.018	0.002	0.659	83.345	6.90081e-20	UC
HDL-C	rs8086351	18	47171888	G	C	0.084	0.003	0.824	1121.74	1e-200	UC
HDL-C	rs8102873	19	57488423	T	C	-0.011	0.002	0.585	32.014	1.5e-08	UC
HDL-C	rs830620	3	71679148	T	C	0.015	0.002	0.415	59.98	9.60064e-15	UC
HDL-C	rs840873	2	129067080	C	T	-0.027	0.005	0.04	30.328	3.59998e-08	UC
HDL-C	rs880674	4	2250109	C	T	0.015	0.003	0.142	29.953	4.39997e-08	UC
HDL-C	rs897837	11	117261488	G	C	0.019	0.003	0.17	54.483	1.59993e-13	UC
HDL-C	rs907866	2	20371380	A	G	-0.018	0.002	0.445	91.112	1.39991e-21	UC
HDL-C	rs921919	12	125265201	A	G	-0.042	0.002	0.669	407.279	1.39991e-90	UC
HDL-C	rs9347737	6	163740322	G	A	-0.013	0.002	0.428	47.916	4.40048e-12	UC
HDL-C	rs9465693	6	20313120	A	C	-0.012	0.002	0.305	33.768	6.19998e-09	UC
HDL-C	rs9469583	6	33717770	C	T	0.013	0.002	0.52	46.693	8.30042e-12	UC
HDL-C	rs9469955	6	35142235	A	T	0.019	0.003	0.174	54.814	1.29987e-13	UC
HDL-C	rs9604045	13	113927208	T	G	0.018	0.002	0.254	58.544	1.99986e-14	UC
HDL-C	rs9608972	22	30931307	C	T	-0.017	0.002	0.241	59.264	1.39991e-14	UC
HDL-C	rs9610329	22	36042986	T	C	-0.011	0.002	0.428	31.609	1.89998e-08	UC
HDL-C	rs9622830	22	38954703	G	C	-0.016	0.002	0.354	67.117	2.60016e-16	UC
HDL-C	rs964184	11	116648917	C	G	0.105	0.003	0.866	1423.59	1e-200	UC
HDL-C	rs9646167	14	81635888	T	C	-0.014	0.002	0.523	53.335	2.80027e-13	UC
HDL-C	rs9647335	3	135880410	T	A	0.028	0.002	0.192	131.07	2.39994e-30	UC
HDL-C	rs9657541	8	10643164	T	C	-0.017	0.002	0.204	53.945	2.09991e-13	UC
HDL-C	rs968050	6	98574560	T	C	0.014	0.002	0.482	51.253	8.10028e-13	UC
HDL-C	rs9817452	3	156795414	T	G	0.019	0.002	0.388	97.167	6.4003e-23	UC
HDL-C	rs9877304	3	196073072	A	G	-0.014	0.002	0.263	39.479	3.29997e-10	UC
HDL-C	rs9884482	4	106081636	C	T	-0.013	0.002	0.372	40.289	2.19999e-10	UC
HDL-C	rs9953528	18	19664098	A	G	-0.015	0.002	0.247	47.625	5.19996e-12	UC
HDL-C	rs998584	6	43757896	A	C	-0.034	0.002	0.483	320.515	1.10002e-71	UC
HDL-C	rs9987289	8	9183358	G	A	0.087	0.003	0.909	702.382	9.09913e-155	UC
HDL-C	rs9989419	16	56985139	G	A	0.144	0.002	0.606	5569.87	1e-200	UC
LDL-C	rs1007938	12	26802549	G	A	0.012	0.002	0.405	32.649	1.09999e-08	UC
LDL-C	rs1016988	5	131744574	C	T	-0.017	0.003	0.191	43.271	4.79954e-11	UC
LDL-C	rs10231941	7	100532540	C	T	0.02	0.003	0.178	53.016	3.29989e-13	UC
LDL-C	rs10448340	9	139320069	G	T	-0.015	0.002	0.32	45.304	1.69981e-11	UC
LDL-C	rs10832963	11	18664241	G	T	0.017	0.002	0.744	52.162	5.10035e-13	UC
LDL-C	rs10851478	15	49829019	C	T	-0.012	0.002	0.416	33.436	7.39997e-09	UC
LDL-C	rs10910476	1	234734956	T	C	0.012	0.002	0.555	34.767	3.69999e-09	UC
LDL-C	rs11014204	10	18720845	T	C	0.014	0.002	0.28	35.038	3.2e-09	UC
LDL-C	rs11065385	12	121423386	G	A	-0.024	0.002	0.691	117.695	1.99986e-27	UC
LDL-C	rs11099097	4	81167309	T	C	-0.018	0.002	0.291	62.406	2.80027e-15	UC
LDL-C	rs111962739	2	43827697	T	C	0.018	0.003	0.157	39.95	2.59998e-10	UC
LDL-C	rs11206517	1	55526428	G	T	0.068	0.006	0.033	137.279	1e-31	UC
LDL-C	rs11206788	1	56797981	C	G	0.014	0.002	0.587	40.427	2e-10	UC
LDL-C	rs11226108	11	103870755	C	G	-0.016	0.003	0.192	36.469	1.6e-09	UC
LDL-C	rs11227247	11	65422853	C	A	0.018	0.003	0.135	34.054	5.39995e-09	UC
LDL-C	rs112758337	7	97977268	A	G	-0.016	0.003	0.186	36.601	1.40001e-09	UC
LDL-C	rs113177823	3	132217703	A	G	-0.041	0.005	0.054	78.054	1e-18	UC
LDL-C	rs114165349	1	27021913	C	G	0.056	0.007	0.023	65.358	6.20012e-16	UC
LDL-C	rs115458560	1	110061974	C	T	-0.05	0.008	0.019	42.685	6.4003e-11	UC
LDL-C	rs11568318	2	234665498	A	C	0.026	0.004	0.066	37.815	7.79992e-10	UC
LDL-C	rs11591147	1	55505647	T	G	-0.348	0.008	0.017	1930.43	1e-200	UC
LDL-C	rs11601507	11	5701074	A	C	0.032	0.004	0.069	63.223	1.80011e-15	UC
LDL-C	rs11621792	14	24871926	T	C	0.019	0.002	0.453	82.335	1.10002e-19	UC
LDL-C	rs116734477	5	52095024	T	C	-0.047	0.005	0.041	80.319	3.19963e-19	UC
LDL-C	rs1168127	1	63136078	A	C	0.039	0.002	0.646	314.26	2.60016e-70	UC
LDL-C	rs117139027	8	29024943	A	G	-0.057	0.008	0.018	51.867	5.90065e-13	UC
LDL-C	rs117733303	6	160922870	G	A	0.084	0.008	0.018	117.318	2.39994e-27	UC
LDL-C	rs118039278	6	160985526	A	G	0.084	0.004	0.079	461.929	1.79887e-102	UC
LDL-C	rs12078100	1	16512586	G	C	0.013	0.002	0.623	37.24	1e-09	UC
LDL-C	rs12162782	22	50853626	G	T	0.013	0.002	0.344	34.904	3.50002e-09	UC
LDL-C	rs12190030	6	30921364	T	C	0.018	0.003	0.177	41.493	1.2e-10	UC
LDL-C	rs12197047	6	130389211	A	G	0.013	0.002	0.67	36.559	1.5e-09	UC
LDL-C	rs12208357	6	160543148	T	C	0.057	0.004	0.07	193.533	5.40008e-44	UC
LDL-C	rs12246352	10	124705307	G	A	0.026	0.003	0.104	56.356	6.00067e-14	UC
LDL-C	rs1229984	4	100239319	C	T	0.053	0.006	0.973	68.919	1e-16	UC
LDL-C	rs12445804	16	11706100	A	G	0.023	0.004	0.075	32.945	9.49992e-09	UC
LDL-C	rs12471768	2	64928603	C	T	0.014	0.002	0.704	35.545	2.5e-09	UC
LDL-C	rs1250258	2	216300185	T	C	0.014	0.002	0.737	33.845	5.99998e-09	UC
LDL-C	rs1260326	2	27730940	C	T	-0.035	0.002	0.604	266.994	5.10035e-60	UC
LDL-C	rs12603885	17	29466722	A	G	0.018	0.002	0.7	59.316	1.29987e-14	UC
LDL-C	rs12916	5	74656539	C	T	0.062	0.002	0.401	852.85	1.69824e-187	UC
LDL-C	rs12936113	17	66401063	C	T	0.014	0.002	0.76	31.02	2.59998e-08	UC
LDL-C	rs12948394	17	76382791	T	C	-0.018	0.002	0.482	74.761	5.30029e-18	UC
LDL-C	rs12970	11	117074109	A	G	-0.024	0.004	0.061	29.872	4.60002e-08	UC
LDL-C	rs13076933	3	12327431	G	T	-0.021	0.002	0.259	77.143	1.59993e-18	UC
LDL-C	rs13107325	4	103188709	T	C	-0.025	0.004	0.075	39.238	3.79997e-10	UC
LDL-C	rs13108218	4	3443931	G	A	-0.018	0.002	0.615	67.824	1.80011e-16	UC
LDL-C	rs13121616	4	7212389	G	A	0.013	0.002	0.694	32.294	1.29999e-08	UC
LDL-C	rs13283282	9	131465481	G	C	-0.021	0.003	0.146	48.76	2.90001e-12	UC
LDL-C	rs1350559	8	9367743	G	C	0.014	0.002	0.401	41.601	1.09999e-10	UC
LDL-C	rs143020224	19	11187324	G	C	-0.169	0.003	0.119	2773.12	1e-200	UC
LDL-C	rs144984216	19	20479901	T	C	-0.037	0.007	0.025	30.787	2.90001e-08	UC
LDL-C	rs145730801	14	94768196	C	T	0.036	0.005	0.044	48.501	3.29989e-12	UC
LDL-C	rs146433259	5	34713792	T	C	-0.057	0.01	0.012	30.107	4.09996e-08	UC
LDL-C	rs146534110	6	160578069	T	G	0.068	0.009	0.013	55.868	7.8001e-14	UC
LDL-C	rs1495741	8	18272881	A	G	-0.017	0.003	0.779	47.947	4.40048e-12	UC
LDL-C	rs150262789	19	46436564	T	C	-0.098	0.008	0.016	134.79	3.69999e-31	UC
LDL-C	rs150474434	2	118845121	A	G	-0.035	0.003	0.101	100.323	1.29987e-23	UC
LDL-C	rs1551891	19	45231821	A	G	-0.174	0.004	0.088	2250.14	1e-200	UC
LDL-C	rs1556562	1	93034023	T	G	0.019	0.002	0.79	58.423	2.09991e-14	UC
LDL-C	rs17050272	2	121306440	A	G	-0.021	0.002	0.409	94.452	2.49977e-22	UC
LDL-C	rs1731243	2	26930411	T	C	0.013	0.002	0.607	38.201	6.4e-10	UC
LDL-C	rs174564	11	61588305	G	A	-0.032	0.002	0.349	212.221	4.49987e-48	UC
LDL-C	rs17476364	10	71094504	C	T	-0.022	0.003	0.108	41.502	1.2e-10	UC
LDL-C	rs17569873	20	62896110	T	C	0.017	0.003	0.201	43.244	4.79954e-11	UC
LDL-C	rs1800961	20	43042364	T	C	-0.06	0.006	0.031	98.063	4.10015e-23	UC
LDL-C	rs1801689	17	64210580	C	A	0.062	0.006	0.031	104.281	1.80011e-24	UC
LDL-C	rs183130	16	56991363	T	C	-0.033	0.002	0.324	218.312	2.09991e-49	UC
LDL-C	rs188247550	19	19396616	T	C	-0.12	0.01	0.013	160.05	1.10002e-36	UC
LDL-C	rs1883711	20	39179822	C	G	0.103	0.006	0.031	284.595	7.50067e-64	UC
LDL-C	rs2005933	21	40698166	G	A	0.014	0.002	0.571	41.88	9.70063e-11	UC
LDL-C	rs2021092	19	44068706	C	T	-0.016	0.003	0.187	37.369	9.80009e-10	UC
LDL-C	rs2043085	15	58680954	C	T	-0.017	0.002	0.612	63.135	1.9002e-15	UC
LDL-C	rs204469	19	45490285	G	A	0.029	0.005	0.956	32.637	1.09999e-08	UC
LDL-C	rs2066714	9	107586753	C	T	0.021	0.003	0.129	45.671	1.39991e-11	UC
LDL-C	rs2068888	10	94839642	A	G	-0.019	0.002	0.451	84.126	4.60045e-20	UC
LDL-C	rs2073547	7	44582331	G	A	0.036	0.003	0.184	176.896	2.29985e-40	UC
LDL-C	rs2160994	12	50650057	C	T	0.018	0.002	0.647	69.878	6.29941e-17	UC
LDL-C	rs2238162	13	32959199	T	C	-0.017	0.002	0.523	62.424	2.80027e-15	UC
LDL-C	rs224440	20	34159447	G	C	-0.021	0.003	0.212	66.855	2.90001e-16	UC
LDL-C	rs2250802	10	113921354	A	G	-0.018	0.002	0.724	60.856	6.09958e-15	UC
LDL-C	rs2256814	20	62373983	A	G	0.015	0.003	0.198	33.8	6.1e-09	UC
LDL-C	rs2287622	2	169830328	G	A	-0.021	0.002	0.603	98.728	2.90001e-23	UC
LDL-C	rs233721	12	113031543	A	T	0.019	0.002	0.641	76.27	2.49977e-18	UC
LDL-C	rs2519093	9	136141870	T	C	0.056	0.003	0.185	430.316	1.39991e-95	UC
LDL-C	rs261334	15	58726744	C	G	-0.022	0.003	0.787	73.875	8.30042e-18	UC
LDL-C	rs2618566	20	17844684	T	G	-0.025	0.002	0.66	128.313	9.60064e-30	UC
LDL-C	rs2642438	1	220970028	G	A	0.025	0.002	0.703	124.097	8.00018e-29	UC
LDL-C	rs2718717	2	109206139	G	A	0.019	0.003	0.143	39.964	2.59998e-10	UC
LDL-C	rs2737265	8	116667634	G	A	-0.02	0.002	0.28	76.237	2.49977e-18	UC
LDL-C	rs2738447	19	11227480	C	A	0.042	0.002	0.593	401.301	2.90001e-89	UC
LDL-C	rs2740488	9	107661742	C	A	-0.025	0.002	0.265	113.942	1.29987e-26	UC
LDL-C	rs28406917	7	21449451	T	C	0.012	0.002	0.428	31.708	1.79999e-08	UC
LDL-C	rs28601761	8	126500031	G	C	-0.062	0.002	0.419	842.617	2.89734e-185	UC
LDL-C	rs28631087	1	235109214	C	T	-0.016	0.003	0.213	40.44	2e-10	UC
LDL-C	rs28814720	8	141988687	G	A	0.012	0.002	0.52	32.044	1.5e-08	UC
LDL-C	rs2925677	5	71953629	G	C	-0.019	0.003	0.213	55.712	8.4004e-14	UC
LDL-C	rs3096644	17	46757575	T	G	-0.016	0.002	0.321	48.943	2.60016e-12	UC
LDL-C	rs34042070	16	72101525	G	C	0.049	0.003	0.188	327.782	2.90001e-73	UC
LDL-C	rs34265667	8	41542093	A	G	-0.032	0.006	0.034	30.995	2.59998e-08	UC
LDL-C	rs34392107	6	32663954	A	G	0.046	0.003	0.116	197.812	6.29941e-45	UC
LDL-C	rs35081008	19	58662235	T	C	-0.032	0.003	0.148	118.691	1.20005e-27	UC
LDL-C	rs35882350	12	623129	G	A	0.014	0.002	0.261	34.615	4e-09	UC
LDL-C	rs3732359	3	119536429	A	G	-0.017	0.003	0.78	47.418	5.70033e-12	UC
LDL-C	rs3780181	9	2640759	G	A	-0.028	0.004	0.068	44.477	2.60016e-11	UC
LDL-C	rs3819247	11	66293779	C	T	-0.017	0.002	0.239	48.193	3.90032e-12	UC
LDL-C	rs3822855	6	116316882	T	G	0.018	0.002	0.402	70.53	4.49987e-17	UC
LDL-C	rs3932048	3	136258924	G	C	0.014	0.002	0.323	38.456	5.60003e-10	UC
LDL-C	rs4000713	7	25990597	A	G	0.015	0.002	0.297	43.835	3.59998e-11	UC
LDL-C	rs4148826	7	87074419	C	T	-0.016	0.003	0.18	33.625	6.69993e-09	UC
LDL-C	rs430096	2	21434580	G	A	-0.054	0.003	0.221	468.023	8.60994e-104	UC
LDL-C	rs438568	20	12958687	G	A	0.012	0.002	0.609	34.002	5.49997e-09	UC
LDL-C	rs4452060	19	45347911	A	C	0.083	0.002	0.421	1566	1e-200	UC
LDL-C	rs472495	1	55521313	T	G	0.043	0.002	0.649	381.076	7.29962e-85	UC
LDL-C	rs4771674	13	111039070	G	A	0.013	0.002	0.622	35.918	2.1e-09	UC
LDL-C	rs4782568	16	83980529	G	C	-0.017	0.002	0.451	61.308	4.90004e-15	UC
LDL-C	rs4808360	19	15798015	A	T	0.013	0.002	0.508	37.895	7.49998e-10	UC
LDL-C	rs4954192	2	135632981	T	C	0.015	0.002	0.373	47.1	6.70039e-12	UC
LDL-C	rs4970834	1	109814880	T	C	-0.105	0.003	0.187	1541.81	1e-200	UC
LDL-C	rs516316	19	49206145	C	G	0.03	0.002	0.508	205.203	1.50003e-46	UC
LDL-C	rs549956721	19	10636964	G	A	-0.042	0.007	0.029	40.686	1.79999e-10	UC
LDL-C	rs556107	1	234853059	T	C	0.035	0.002	0.523	283.61	1.20005e-63	UC
LDL-C	rs55714927	17	7080316	T	C	-0.026	0.003	0.19	99.071	2.39994e-23	UC
LDL-C	rs55804343	6	39234907	T	C	0.012	0.002	0.296	29.838	4.70002e-08	UC
LDL-C	rs55831924	8	145031968	T	C	0.016	0.002	0.361	51.571	6.89922e-13	UC
LDL-C	rs55921103	3	69810294	T	G	0.014	0.002	0.649	38.548	5.30005e-10	UC
LDL-C	rs56113850	19	41353107	C	T	0.013	0.002	0.577	40.797	1.7e-10	UC
LDL-C	rs56130071	7	21598753	C	G	0.033	0.003	0.217	170.914	4.70002e-39	UC
LDL-C	rs56208742	17	27884667	C	T	-0.034	0.006	0.031	31.774	1.7e-08	UC
LDL-C	rs56212732	16	70930370	T	C	-0.024	0.004	0.085	36.059	1.89998e-09	UC
LDL-C	rs56236159	2	3636478	G	T	0.018	0.003	0.131	33.082	8.79995e-09	UC
LDL-C	rs58926386	16	88571806	A	G	0.03	0.005	0.042	31.475	2e-08	UC
LDL-C	rs59328596	8	21928227	A	G	-0.018	0.003	0.148	37.24	1e-09	UC
LDL-C	rs59379014	11	126228000	T	C	0.055	0.004	0.073	190.795	2.09991e-43	UC
LDL-C	rs597808	12	111973358	G	A	0.027	0.002	0.516	167.969	2.09991e-38	UC
LDL-C	rs6050463	20	25208990	A	G	0.013	0.002	0.493	36.364	1.6e-09	UC
LDL-C	rs6073958	20	44551855	C	T	0.017	0.003	0.199	44.072	3.19963e-11	UC
LDL-C	rs6093446	20	39780932	A	G	0.022	0.002	0.288	92.555	6.4998e-22	UC
LDL-C	rs61433703	20	17804068	A	G	0.016	0.003	0.164	30.625	3.09999e-08	UC
LDL-C	rs61754230	12	72179446	T	C	0.043	0.007	0.02	33.026	9.09997e-09	UC
LDL-C	rs61988556	14	73439258	C	T	-0.022	0.004	0.086	36.288	1.7e-09	UC
LDL-C	rs62011285	15	63791063	C	T	0.013	0.002	0.343	32.704	1.09999e-08	UC
LDL-C	rs62033400	16	53811788	G	A	-0.014	0.002	0.395	45.62	1.39991e-11	UC
LDL-C	rs62116889	19	45022560	C	T	-0.05	0.004	0.068	145.35	1.80011e-33	UC
LDL-C	rs62118464	19	45617263	A	G	0.028	0.003	0.118	70.07	5.70033e-17	UC
LDL-C	rs62120394	19	18338709	A	G	0.016	0.002	0.292	46.593	8.69961e-12	UC
LDL-C	rs6475606	9	22081850	T	C	-0.02	0.002	0.484	94.624	2.29985e-22	UC
LDL-C	rs6495122	15	75125645	C	A	0.014	0.002	0.591	46.053	1.20005e-11	UC
LDL-C	rs6544713	2	44073881	C	T	-0.054	0.002	0.677	584.006	5.00035e-129	UC
LDL-C	rs6560499	9	78730766	A	G	-0.012	0.002	0.576	33.073	8.9e-09	UC
LDL-C	rs6573971	14	71011469	A	G	-0.013	0.002	0.555	38.961	4.30002e-10	UC
LDL-C	rs6573971	14	71011469	A	G	-0.013	0.002	0.555	38.961	4.30002e-10	UC
LDL-C	rs6589939	11	122518525	G	A	0.013	0.002	0.378	37.915	7.39997e-10	UC
LDL-C	rs6602912	13	114546549	G	T	0.022	0.002	0.285	92.356	7.19946e-22	UC
LDL-C	rs6680227	1	109798914	A	G	-0.075	0.006	0.035	175.647	4.30031e-40	UC
LDL-C	rs67050321	7	36169203	C	T	0.015	0.002	0.304	44.163	2.99985e-11	UC
LDL-C	rs6709904	2	44080324	G	A	-0.043	0.003	0.113	173.709	1.10002e-39	UC
LDL-C	rs6714750	2	136783169	G	A	0.014	0.003	0.2	30.584	3.2e-08	UC
LDL-C	rs6857	19	45392254	T	C	0.157	0.003	0.17	3260.09	1e-200	UC
LDL-C	rs6874202	5	156391628	C	T	0.032	0.002	0.634	223.438	1.59993e-50	UC
LDL-C	rs6920323	6	31352060	C	T	0.025	0.003	0.152	73.688	9.09913e-18	UC
LDL-C	rs6940814	6	42924932	G	A	-0.013	0.002	0.588	36.114	1.89998e-09	UC
LDL-C	rs704	17	26694861	A	G	0.015	0.002	0.476	50.774	1e-12	UC
LDL-C	rs7108486	11	5677158	C	T	-0.039	0.007	0.024	31.117	2.39999e-08	UC
LDL-C	rs71311871	3	58420613	G	A	-0.028	0.004	0.083	55.945	7.50067e-14	UC
LDL-C	rs7202323	16	72217113	G	T	-0.026	0.002	0.23	106.257	6.4998e-25	UC
LDL-C	rs7241918	18	47160953	T	G	0.016	0.003	0.824	32.804	1e-08	UC
LDL-C	rs7260871	20	39173857	G	A	-0.035	0.006	0.037	36.973	1.2e-09	UC
LDL-C	rs72631343	17	67191270	G	C	-0.029	0.003	0.129	88.676	4.60045e-21	UC
LDL-C	rs72733928	15	57512284	T	A	0.026	0.004	0.06	35.536	2.5e-09	UC
LDL-C	rs72774870	2	11512825	T	C	-0.022	0.004	0.073	30.391	3.50002e-08	UC
LDL-C	rs72823013	10	115786233	A	G	-0.021	0.003	0.126	46.548	8.9002e-12	UC
LDL-C	rs73025516	6	160520806	G	A	-0.031	0.005	0.045	38.056	6.90001e-10	UC
LDL-C	rs73075609	20	5580789	T	C	0.037	0.007	0.027	32.474	1.2e-08	UC
LDL-C	rs7551124	1	23785760	T	C	0.019	0.003	0.875	36.154	1.79999e-09	UC
LDL-C	rs7569317	2	203527979	C	T	0.018	0.002	0.531	73.738	8.9002e-18	UC
LDL-C	rs76079263	6	28019665	C	G	-0.035	0.004	0.09	88.617	4.79954e-21	UC
LDL-C	rs76428106	13	28604007	C	T	-0.052	0.01	0.013	29.919	4.49997e-08	UC
LDL-C	rs76967117	6	34603691	A	G	-0.028	0.003	0.115	71.318	2.99985e-17	UC
LDL-C	rs7734476	5	122848876	A	G	0.019	0.002	0.55	80.257	3.29989e-19	UC
LDL-C	rs7746081	6	16126934	A	G	-0.023	0.002	0.304	107.204	4.00037e-25	UC
LDL-C	rs77542162	17	67081278	G	A	0.128	0.007	0.022	333.074	2.09991e-74	UC
LDL-C	rs7776054	6	135418916	G	A	-0.016	0.002	0.261	46.711	8.19974e-12	UC
LDL-C	rs77960347	18	47109955	G	A	0.071	0.009	0.013	60.403	7.70016e-15	UC
LDL-C	rs79220007	6	26098474	C	T	-0.057	0.004	0.076	213.795	1.99986e-48	UC
LDL-C	rs79828839	10	52352431	T	C	0.014	0.003	0.199	30.741	2.90001e-08	UC
LDL-C	rs8008068	14	64233717	G	A	0.016	0.003	0.16	30.175	3.89996e-08	UC
LDL-C	rs8101801	19	11335477	A	C	-0.045	0.006	0.036	64.975	7.59976e-16	UC
LDL-C	rs8107974	19	19388500	T	A	-0.105	0.004	0.076	718.564	2.69774e-158	UC
LDL-C	rs869412	7	1074134	C	T	-0.014	0.003	0.226	32.381	1.29999e-08	UC
LDL-C	rs880315	1	10796866	C	T	-0.015	0.002	0.34	47.583	5.30029e-12	UC
LDL-C	rs907866	2	20371380	A	G	-0.018	0.002	0.445	71.559	2.70023e-17	UC
LDL-C	rs913499	6	37038432	G	A	-0.012	0.002	0.509	32.916	9.59997e-09	UC
LDL-C	rs9298506	8	55437524	G	A	0.019	0.003	0.208	54.235	1.80011e-13	UC
LDL-C	rs934197	2	21267461	A	G	0.083	0.002	0.335	1427.54	1e-200	UC
LDL-C	rs9391803	6	30215377	A	T	0.027	0.003	0.148	81.093	2.19989e-19	UC
LDL-C	rs9491699	6	127471533	T	C	0.014	0.002	0.478	43.853	3.50026e-11	UC
LDL-C	rs9496567	6	100602753	A	G	-0.017	0.002	0.243	51.344	7.8001e-13	UC
LDL-C	rs960596	22	41393520	T	C	0.014	0.002	0.339	37.098	1.09999e-09	UC
LDL-C	rs964184	11	116648917	C	G	-0.058	0.003	0.866	353.285	8.19974e-79	UC
LDL-C	rs9686661	5	55861786	T	C	0.015	0.003	0.201	32.252	1.40001e-08	UC
LDL-C	rs9832727	3	142649110	G	C	-0.015	0.002	0.34	44.856	2.09991e-11	UC
LDL-C	rs9834932	3	32535382	G	A	-0.032	0.004	0.089	77.312	1.50003e-18	UC
LDL-C	rs9841897	3	122282569	C	T	0.018	0.003	0.156	41.038	1.5e-10	UC
LDL-C	rs9884390	4	69373407	C	T	0.025	0.002	0.234	101.876	5.90065e-24	UC
LDL-C	rs9894946	17	7571080	G	A	-0.017	0.003	0.841	35.692	2.30001e-09	UC
LDL-C	rs990619	4	156507678	G	C	-0.012	0.002	0.524	32.03	1.5e-08	UC
LDL-C	rs9929977	16	71639053	A	T	0.017	0.002	0.37	59.897	1e-14	UC
LDL-C	rs9987289	8	9183358	G	A	0.045	0.004	0.909	157.019	5.10035e-36	UC
TG	rs10029034	4	15096680	T	C	0.012	0.002	0.664	31.031	2.5e-08	UC
TG	rs1009360	2	65276049	C	T	-0.018	0.002	0.419	84.741	3.40017e-20	UC
TG	rs10152471	15	101890913	A	G	-0.014	0.002	0.389	43.596	4.00037e-11	UC
TG	rs10172544	2	85788270	A	C	-0.011	0.002	0.409	31.04	2.5e-08	UC
TG	rs10176110	2	28610627	C	T	0.024	0.003	0.128	64.58	9.30037e-16	UC
TG	rs10180284	2	50716016	T	C	-0.012	0.002	0.483	34.361	4.60002e-09	UC
TG	rs10242866	7	17920613	T	C	0.016	0.002	0.399	60.599	7.00003e-15	UC
TG	rs1030472	5	157994544	G	A	0.023	0.002	0.215	86.743	1.20005e-20	UC
TG	rs1037117	15	102068658	A	G	0.017	0.002	0.255	56.478	5.70033e-14	UC
TG	rs1043897	1	230416399	T	G	-0.015	0.002	0.416	52.952	3.40017e-13	UC
TG	rs1045241	5	118729286	T	C	-0.021	0.002	0.271	84.857	3.19963e-20	UC
TG	rs10750766	11	65473798	A	C	0.019	0.002	0.71	78.54	7.8001e-19	UC
TG	rs10773049	12	124506631	C	T	-0.029	0.002	0.395	203.256	4.10015e-46	UC
TG	rs10775406	17	46197755	G	A	0.021	0.002	0.76	78.886	6.59933e-19	UC
TG	rs1077835	15	58723426	G	A	0.047	0.002	0.22	388.053	2.19989e-86	UC
TG	rs10792091	11	57119156	C	T	0.017	0.003	0.14	37.301	1e-09	UC
TG	rs10797119	9	92202495	C	T	0.016	0.002	0.537	61.425	4.60045e-15	UC
TG	rs10811662	9	22134253	A	G	-0.015	0.003	0.173	34.354	4.60002e-09	UC
TG	rs10822163	10	65124098	G	C	-0.032	0.002	0.473	261.137	9.70063e-59	UC
TG	rs10863828	1	210592392	G	T	-0.013	0.002	0.243	31.102	2.39999e-08	UC
TG	rs10883451	10	101924418	C	T	0.011	0.002	0.496	29.756	4.90004e-08	UC
TG	rs10899490	11	78105879	T	C	-0.017	0.003	0.161	39.874	2.69998e-10	UC
TG	rs11030107	11	27694835	G	A	0.016	0.002	0.261	50.521	1.20005e-12	UC
TG	rs11078597	17	1618363	C	T	0.019	0.003	0.187	56.462	5.70033e-14	UC
TG	rs11100083	4	157682598	C	T	-0.016	0.002	0.226	45.493	1.50003e-11	UC
TG	rs11118310	1	219637671	T	A	0.019	0.002	0.593	91.446	1.10002e-21	UC
TG	rs11122450	1	230301811	G	T	-0.048	0.002	0.612	559.145	1.30017e-123	UC
TG	rs111500536	19	8425558	A	G	-0.042	0.004	0.057	95.263	1.69981e-22	UC
TG	rs11185542	3	196187927	C	G	-0.013	0.002	0.728	31.883	1.6e-08	UC
TG	rs111914893	7	74002323	T	C	0.028	0.005	0.053	36.563	1.5e-09	UC
TG	rs11206374	1	40048009	A	G	0.025	0.002	0.225	110.937	6.09958e-26	UC
TG	rs112162280	17	43194413	T	C	-0.013	0.002	0.293	33.16	8.50002e-09	UC
TG	rs112259268	17	41874745	A	C	0.14	0.006	0.028	540.802	1.30017e-119	UC
TG	rs11228377	11	68603346	C	T	-0.015	0.002	0.594	58.226	2.29985e-14	UC
TG	rs11231161	11	62378221	G	A	0.017	0.002	0.371	65.951	4.60045e-16	UC
TG	rs11240358	1	205070573	A	G	0.014	0.002	0.394	44.674	2.29985e-11	UC
TG	rs1133400	10	134459388	G	A	0.014	0.002	0.22	32.871	9.80009e-09	UC
TG	rs113439801	12	62838230	T	C	-0.017	0.003	0.17	42.833	6.00067e-11	UC
TG	rs114165349	1	27021913	C	G	0.082	0.007	0.023	151.997	6.29941e-35	UC
TG	rs1149470	8	64608119	A	T	-0.014	0.002	0.761	35.589	2.39999e-09	UC
TG	rs11620989	14	69746345	G	A	0.011	0.002	0.608	30.776	2.90001e-08	UC
TG	rs11635675	15	63793238	G	T	0.024	0.002	0.344	132.053	1.50003e-30	UC
TG	rs11657201	17	599924	G	A	0.013	0.002	0.243	31.258	2.30001e-08	UC
TG	rs11664106	18	2846812	T	A	-0.013	0.002	0.374	35.626	2.39999e-09	UC
TG	rs116843064	19	8429323	A	G	-0.227	0.007	0.019	986.902	1e-200	UC
TG	rs1171617	10	61467182	T	G	0.016	0.002	0.768	45.073	1.9002e-11	UC
TG	rs11722924	4	77396854	C	G	0.013	0.002	0.535	42.044	8.9002e-11	UC
TG	rs117233107	12	4328521	A	G	-0.073	0.009	0.015	72.305	1.80011e-17	UC
TG	rs117291242	11	380315	T	C	0.03	0.005	0.037	31.795	1.7e-08	UC
TG	rs117467721	17	42099990	T	C	0.041	0.006	0.034	54.163	1.80011e-13	UC
TG	rs11781692	8	19848117	A	C	0.076	0.008	0.015	82.923	8.49963e-20	UC
TG	rs11903847	2	25592918	C	T	-0.013	0.002	0.663	39.468	3.29997e-10	UC
TG	rs11980456	7	29319249	A	G	0.012	0.002	0.291	31.366	2.1e-08	UC
TG	rs12185242	17	47407071	C	A	0.018	0.002	0.455	76.873	1.80011e-18	UC
TG	rs12356508	10	94241094	A	G	0.015	0.002	0.211	38.589	5.19996e-10	UC
TG	rs12415159	10	113978850	G	A	0.021	0.003	0.145	55.819	7.89951e-14	UC
TG	rs12422600	12	54429385	A	G	-0.013	0.002	0.367	36.668	1.40001e-09	UC
TG	rs12424054	12	107186747	A	G	0.019	0.002	0.232	66.011	4.49987e-16	UC
TG	rs12440800	15	61960302	T	A	0.016	0.002	0.255	49.302	2.19989e-12	UC
TG	rs12446515	16	56987015	T	C	-0.033	0.002	0.323	244.835	3.50026e-55	UC
TG	rs12454712	18	60845884	C	T	-0.012	0.002	0.377	36.17	1.79999e-09	UC
TG	rs12472667	2	171629063	G	C	0.014	0.002	0.369	44.517	2.49977e-11	UC
TG	rs12475332	2	227232047	G	T	-0.014	0.002	0.261	38.587	5.19996e-10	UC
TG	rs12504746	4	39646631	T	C	-0.015	0.003	0.193	36.662	1.40001e-09	UC
TG	rs12530679	7	106632113	G	A	-0.012	0.002	0.485	36.173	1.79999e-09	UC
TG	rs12546096	8	126628841	G	A	0.028	0.002	0.252	145.87	1.39991e-33	UC
TG	rs12591786	15	60902512	T	C	-0.018	0.003	0.159	40.58	1.89998e-10	UC
TG	rs12610709	19	56102362	A	G	0.022	0.003	0.171	71.586	2.70023e-17	UC
TG	rs12669911	7	32262377	C	A	-0.012	0.002	0.614	33.303	7.90005e-09	UC
TG	rs1281978	6	153473232	T	C	-0.011	0.002	0.531	32.628	1.09999e-08	UC
TG	rs12824533	12	11791685	G	A	0.013	0.002	0.399	39.724	2.90001e-10	UC
TG	rs12880341	14	64236191	C	T	0.021	0.003	0.159	58.722	1.80011e-14	UC
TG	rs1292065	17	57906288	G	C	-0.014	0.002	0.709	40.545	1.89998e-10	UC
TG	rs12926107	16	88004092	G	A	0.013	0.002	0.455	39.864	2.69998e-10	UC
TG	rs12928099	16	15150505	A	C	-0.028	0.002	0.296	167.268	2.90001e-38	UC
TG	rs12998520	2	25928731	T	C	-0.011	0.002	0.459	29.749	4.90004e-08	UC
TG	rs13066793	3	87037543	G	A	-0.022	0.003	0.09	41.821	1e-10	UC
TG	rs13101828	4	965720	G	A	-0.012	0.002	0.454	35	3.29997e-09	UC
TG	rs13107325	4	103188709	T	C	0.03	0.004	0.075	63.389	1.69981e-15	UC
TG	rs13108218	4	3443931	G	A	-0.031	0.002	0.615	219.859	9.70063e-50	UC
TG	rs1316753	5	78531337	C	G	-0.015	0.002	0.394	51.55	7.00003e-13	UC
TG	rs13269725	8	72459889	G	A	0.035	0.004	0.078	90.374	1.99986e-21	UC
TG	rs13389219	2	165528876	T	C	-0.038	0.002	0.393	344.516	6.59933e-77	UC
TG	rs13394970	2	26929282	G	T	0.015	0.002	0.609	50.963	9.3994e-13	UC
TG	rs1340819	13	29145323	C	A	-0.012	0.002	0.345	33.729	6.29999e-09	UC
TG	rs134551	22	28807625	T	C	-0.012	0.002	0.335	30.472	3.40001e-08	UC
TG	rs1347188	4	124743259	G	A	0.014	0.002	0.246	36.099	1.89998e-09	UC
TG	rs1351394	12	66351826	C	T	0.013	0.002	0.512	45.647	1.39991e-11	UC
TG	rs138191773	6	72522321	A	G	-0.047	0.008	0.017	35.485	2.59998e-09	UC
TG	rs138751626	15	57154952	T	A	0.028	0.004	0.076	57.569	3.29989e-14	UC
TG	rs139453187	7	72155834	C	T	0.023	0.004	0.069	35.704	2.30001e-09	UC
TG	rs139974673	15	44027885	C	T	0.143	0.006	0.026	525.934	2.19786e-116	UC
TG	rs140107293	10	5267191	G	A	-0.023	0.003	0.155	67.993	1.59993e-16	UC
TG	rs140874911	11	48693639	T	C	0.029	0.004	0.068	53.51	2.60016e-13	UC
TG	rs142385484	19	50016759	T	C	-0.023	0.003	0.148	66.909	2.80027e-16	UC
TG	rs143076454	16	921179	A	G	0.04	0.007	0.019	30.183	3.89996e-08	UC
TG	rs144984216	19	20479901	T	C	-0.038	0.006	0.025	35.694	2.30001e-09	UC
TG	rs146706984	11	49845321	T	G	0.023	0.004	0.078	39.099	4e-10	UC
TG	rs147011441	8	19843748	A	G	0.043	0.007	0.025	41.886	9.70063e-11	UC
TG	rs149142833	20	32188142	T	C	0.017	0.003	0.156	37.514	9.09997e-10	UC
TG	rs1495741	8	18272881	A	G	-0.038	0.002	0.779	249.062	4.19952e-56	UC
TG	rs150423652	11	116603816	T	G	0.286	0.012	0.007	540.66	1.39959e-119	UC
TG	rs150555490	11	116697081	T	C	-0.038	0.004	0.057	80.766	2.49977e-19	UC
TG	rs150564454	8	19972140	A	G	-0.102	0.01	0.012	111.6	4.40048e-26	UC
TG	rs151235402	20	569164	T	C	0.052	0.008	0.016	40.982	1.5e-10	UC
TG	rs1534696	7	26397239	A	C	-0.02	0.002	0.541	98.535	3.19963e-23	UC
TG	rs1556124	13	110991189	A	G	0.014	0.002	0.774	32.646	1.09999e-08	UC
TG	rs1561928	8	129568061	G	A	0.018	0.003	0.883	35.42	2.69998e-09	UC
TG	rs1567353	9	1033773	G	C	0.015	0.002	0.308	46.92	7.39946e-12	UC
TG	rs1728407	16	86422112	G	A	0.012	0.002	0.45	33.987	5.49997e-09	UC
TG	rs17326656	2	48962291	T	G	0.017	0.002	0.238	55.846	7.8001e-14	UC
TG	rs174566	11	61592362	G	A	0.049	0.002	0.35	543.834	2.79898e-120	UC
TG	rs17585887	6	139835498	C	T	-0.029	0.002	0.591	200.933	1.29987e-45	UC
TG	rs1760801	1	154259650	A	G	-0.02	0.002	0.296	86.345	1.50003e-20	UC
TG	rs1799831	7	44199142	T	C	0.025	0.003	0.156	80.019	3.69999e-19	UC
TG	rs1801689	17	64210580	C	A	-0.066	0.006	0.031	131.027	2.39994e-30	UC
TG	rs1835346	6	161162290	G	A	-0.039	0.007	0.024	35.832	2.19999e-09	UC
TG	rs1840339	10	56634942	T	G	-0.012	0.002	0.683	29.959	4.39997e-08	UC
TG	rs184694823	1	150642998	G	A	0.021	0.004	0.078	31.946	1.6e-08	UC
TG	rs186696265	6	161111700	T	C	-0.104	0.008	0.015	158.53	2.39994e-36	UC
TG	rs1872992	12	26457190	G	A	0.015	0.002	0.244	40.154	2.30001e-10	UC
TG	rs188247550	19	19396616	T	C	-0.134	0.009	0.013	216.271	5.90065e-49	UC
TG	rs1883711	20	39179822	C	G	0.059	0.006	0.031	104.567	1.50003e-24	UC
TG	rs193735	5	130672958	A	G	0.033	0.005	0.037	38.734	4.90004e-10	UC
TG	rs1938566	1	98478981	T	C	-0.021	0.003	0.835	63.095	1.99986e-15	UC
TG	rs200841050	16	2450570	T	C	-0.013	0.002	0.674	39.517	3.29997e-10	UC
TG	rs2017500	15	99196112	A	G	0.012	0.002	0.513	33.96	5.60003e-09	UC
TG	rs2035816	4	100508556	G	A	-0.028	0.004	0.084	60.941	5.90065e-15	UC
TG	rs2043085	15	58680954	C	T	-0.031	0.002	0.612	227.642	1.9002e-51	UC
TG	rs2068888	10	94839642	A	G	-0.032	0.002	0.451	254.197	3.19963e-57	UC
TG	rs2070341	14	24545375	T	C	0.011	0.002	0.603	30.867	2.80001e-08	UC
TG	rs2071887	22	38879010	A	T	0.016	0.002	0.345	60.525	7.29962e-15	UC
TG	rs2081048	19	33753166	C	T	-0.014	0.002	0.345	44.014	3.29989e-11	UC
TG	rs2081687	8	59388565	C	T	-0.026	0.002	0.663	156.216	7.59976e-36	UC
TG	rs2131311	1	40435999	G	A	-0.012	0.002	0.715	31.079	2.5e-08	UC
TG	rs2131919	9	95283887	G	A	0.017	0.003	0.164	41.793	1e-10	UC
TG	rs213494	1	54877103	T	C	0.016	0.002	0.648	56.556	5.50047e-14	UC
TG	rs2137557	3	188439236	C	T	0.012	0.002	0.646	31.978	1.6e-08	UC
TG	rs2187114	18	70517838	A	G	-0.019	0.003	0.101	31.408	2.1e-08	UC
TG	rs2237029	4	55535336	A	G	-0.014	0.002	0.601	46.685	8.30042e-12	UC
TG	rs2240466	7	72856269	A	G	-0.123	0.003	0.123	1654.25	1e-200	UC
TG	rs2240533	14	71541026	C	T	-0.013	0.002	0.31	36.423	1.6e-09	UC
TG	rs2244278	9	107661129	A	C	-0.027	0.003	0.121	77.736	1.20005e-18	UC
TG	rs2267373	22	38600542	T	C	0.022	0.002	0.581	113.795	1.39991e-26	UC
TG	rs2276853	3	47282303	A	G	0.011	0.002	0.596	30.243	3.79997e-08	UC
TG	rs2277083	6	133827354	G	A	-0.015	0.002	0.559	58.723	1.80011e-14	UC
TG	rs2278426	19	11350488	T	C	-0.042	0.005	0.035	59.705	1.10002e-14	UC
TG	rs2288004	16	31054040	C	G	-0.015	0.002	0.382	54.031	1.99986e-13	UC
TG	rs2302104	5	140047600	T	C	-0.014	0.002	0.224	36.148	1.79999e-09	UC
TG	rs2382825	2	219184275	T	C	-0.013	0.002	0.623	43.256	4.79954e-11	UC
TG	rs2407278	8	37399290	G	A	-0.034	0.006	0.03	34.022	5.39995e-09	UC
TG	rs2420477	10	120242187	C	T	-0.011	0.002	0.529	31.339	2.19999e-08	UC
TG	rs245051	5	149345975	G	A	-0.012	0.002	0.414	36.018	2e-09	UC
TG	rs2455821	3	15681940	A	C	0.013	0.002	0.271	36.283	1.7e-09	UC
TG	rs2487294	10	113937941	T	G	0.018	0.002	0.723	68.041	1.59993e-16	UC
TG	rs2517887	6	29807393	C	G	0.015	0.002	0.206	36.368	1.6e-09	UC
TG	rs2519093	9	136141870	T	C	-0.021	0.003	0.185	68.207	1.50003e-16	UC
TG	rs2523719	6	30168319	T	G	-0.025	0.003	0.17	93.398	4.30031e-22	UC
TG	rs2528787	13	112188236	T	C	-0.011	0.002	0.374	30.241	3.79997e-08	UC
TG	rs2652806	15	63374127	T	C	-0.016	0.002	0.668	56.868	4.70002e-14	UC
TG	rs2705616	4	87862396	G	C	0.011	0.002	0.531	30.942	2.69998e-08	UC
TG	rs275184	15	39444679	G	T	-0.017	0.003	0.162	39.723	2.90001e-10	UC
TG	rs2773469	10	115798895	G	A	-0.019	0.002	0.733	70.083	5.70033e-17	UC
TG	rs278981	4	40428010	C	T	0.013	0.002	0.758	30.197	3.89996e-08	UC
TG	rs2812208	13	50707087	C	G	-0.048	0.007	0.021	48.366	3.50026e-12	UC
TG	rs28364531	15	42701374	T	C	0.088	0.008	0.018	137.119	1.10002e-31	UC
TG	rs28383314	6	32587213	C	T	0.038	0.002	0.624	342.908	1.50003e-76	UC
TG	rs2850245	11	111760738	T	G	-0.016	0.002	0.63	63.619	1.50003e-15	UC
TG	rs28577186	16	4488191	A	G	-0.016	0.002	0.665	59.611	1.20005e-14	UC
TG	rs2860183	19	7189375	C	T	-0.014	0.002	0.622	46.036	1.20005e-11	UC
TG	rs28624578	15	31637666	C	T	0.015	0.003	0.171	32.022	1.5e-08	UC
TG	rs2917677	16	69750849	T	C	-0.019	0.002	0.41	87.876	7.00003e-21	UC
TG	rs2925979	16	81534790	C	T	-0.032	0.002	0.7	220.12	8.49963e-50	UC
TG	rs293561	20	31091206	G	T	0.012	0.002	0.363	31.806	1.7e-08	UC
TG	rs2943645	2	227099180	T	C	0.04	0.002	0.647	378.32	2.90001e-84	UC
TG	rs296360	19	48388658	C	T	-0.018	0.003	0.165	43.54	4.19952e-11	UC
TG	rs2983896	6	97029871	A	G	0.014	0.002	0.215	32.429	1.2e-08	UC
TG	rs3017106	11	62200846	T	C	0.012	0.002	0.69	30.2	3.89996e-08	UC
TG	rs308	8	19817476	G	T	-0.159	0.007	0.021	520.939	2.60016e-115	UC
TG	rs3103310	3	12473045	G	A	0.02	0.002	0.242	73.255	1.10002e-17	UC
TG	rs3131337	6	28796071	C	G	-0.024	0.003	0.128	63.537	1.59993e-15	UC
TG	rs320369	1	118143517	G	A	-0.013	0.002	0.683	34.116	5.19996e-09	UC
TG	rs325485	5	103995368	G	A	-0.012	0.002	0.603	33.125	8.60003e-09	UC
TG	rs326222	11	47259668	C	T	0.025	0.002	0.698	136.713	1.39991e-31	UC
TG	rs34234296	2	175166636	A	G	-0.011	0.002	0.392	30.954	2.59998e-08	UC
TG	rs343	8	19810787	A	C	-0.141	0.004	0.083	1535.79	1e-200	UC
TG	rs34580448	5	82810884	C	T	-0.034	0.005	0.041	46.234	1e-11	UC
TG	rs34893217	8	16279180	T	G	-0.018	0.003	0.106	31.82	1.7e-08	UC
TG	rs35104374	12	6739497	C	T	-0.016	0.002	0.725	48.157	3.90032e-12	UC
TG	rs35169799	11	64031241	T	C	0.056	0.004	0.064	187.866	9.30037e-43	UC
TG	rs35477346	15	40400195	C	T	0.014	0.002	0.299	38.944	4.39997e-10	UC
TG	rs35502362	19	4966041	T	C	-0.015	0.002	0.347	50.872	9.8992e-13	UC
TG	rs35763453	12	46215895	C	T	0.028	0.004	0.059	42.748	6.20012e-11	UC
TG	rs35859536	8	118191475	T	C	-0.014	0.002	0.312	44.891	2.09991e-11	UC
[truncated: 1,326 more rows]

## Sheet: Supplementary Table 2
Supplementary Table 2. Cochran Q test result and MR-Egger intercept in univariable MR.
Outcome	Exposure	Q test		MR-Egger
		Q-statistic	Q_p	Intercept	SE	P
IBD	HDL-C	700.485	6.74923e-11	-0.000261314	0.00213136	0.902473
	LDL-C	339.89	3.26908e-09	-0.00680232	0.00338865	0.0460482
	TG	551.2	3.76116e-07	0.0033441	0.00220456	0.130092
UC	HDL-C	617.371	1.08939e-05	-0.000666547	0.00226731	0.768901
	LDL-C	320.023	1.83233e-07	-0.00607098	0.00372567	0.104774
	TG	528.175	8.01899e-06	0.000453812	0.00245257	0.853296
CD	HDL-C	534.1	0.0334129	0.00220114	0.00300416	0.464105
	LDL-C	241.507	0.029852	-0.00667124	0.00459259	0.147892
	TG	398.011	0.462156	0.00814773	0.00302485	0.00736984

## Sheet: Supplementary Table 3
	Supplementary Table 3. The results of MR-radial method in univariable MR.
		Method	Estimate	Std.Error	or	or_lci95	or_uci95	pval
	IBD
	HDL-C	Effect (1st)	-0.0862347	0.051679	0.917379	0.829008	1.01517	0.0951844
		Iterative	-0.0862293	0.0516788	0.917384	0.829013	1.01518	0.0952046
		Exact (FE)	-0.0874343	0.0426519	0.916279	0.842795	0.996171	0.0403692
		Exact (RE)	-0.0870493	0.0538184	0.916632	0.824867	1.01861	0.106427
	LDL-C	Effect (1st)	-0.0783402	0.0659621	0.92465	0.812511	1.05227	0.23497
		Iterative	-0.0783384	0.0659625	0.924651	0.812512	1.05227	0.234983
		Exact (FE)	-0.0791453	0.0505845	0.923906	0.836699	1.0202	0.117673
		Exact (RE)	-0.0788184	0.0612956	0.924208	0.819585	1.04219	0.199917
	TG	Effect (1st)	0.00123732	0.0525024	1.00124	0.90333	1.10976	0.981198
		Iterative	0.00123732	0.0525024	1.00124	0.90333	1.10976	0.981198
		Exact (FE)	0.00125086	0.0441767	1.00125	0.918204	1.09181	0.977411
		Exact (RE)	0.0012505	0.0538721	1.00125	0.90092	1.11276	0.981492
	UC
	HDL-C	Effect	-0.0858836	0.055328	0.917701	0.823389	1.02282	0.120599
		Iterative	-0.0858792	0.0553279	0.917705	0.823393	1.02282	0.120618
		Exact	-0.0869316	0.0483241	0.91674	0.833896	1.00781	0.0720296
		Exact	-0.0866815	0.0632544	0.916969	0.810049	1.038	0.171206
	LDL-C	Effect	-0.0691446	0.0722491	0.933192	0.809974	1.07515	0.338552
		Iterative	-0.0691435	0.0722494	0.933193	0.809975	1.07516	0.338561
		Exact	-0.06979	0.0573002	0.93259	0.833519	1.04344	0.223235
		Exact	-0.0695549	0.0697124	0.932809	0.813677	1.06938	0.319565
	TG	Effect	-0.0261045	0.058097	0.974233	0.86938	1.09173	0.653197
		Iterative	-0.0261043	0.058097	0.974233	0.869381	1.09173	0.653199
		Exact	-0.0263805	0.0500621	0.973964	0.882936	1.07438	0.598224
		Exact	-0.0263088	0.0595538	0.974034	0.866724	1.09463	0.658892
	CD
	HDL-C	Effect	-0.170229	0.0727433	0.843471	0.731392	0.972726	0.0192767
		Iterative	-0.170218	0.0727433	0.843481	0.7314	0.972738	0.0192848
		Exact	-0.171915	0.0688934	0.842051	0.73569	0.963788	0.0125822
		Exact	-0.171746	0.0742124	0.842193	0.728183	0.974053	0.02107
	LDL-C	Effect	-0.172927	0.089685	0.841199	0.705598	1.00286	0.0538356
		Iterative	-0.172925	0.0896857	0.841201	0.705599	1.00286	0.0538403
		Exact	-0.174221	0.0817442	0.840111	0.715739	0.986095	0.0330644
		Exact	-0.173996	0.0894286	0.8403	0.705198	1.00128	0.0530451
	TG	Effect	0.0320285	0.071748	1.03255	0.897091	1.18846	0.655306
		Iterative	0.0320288	0.071748	1.03255	0.897092	1.18846	0.655303
		Exact	0.0322927	0.0713737	1.03282	0.897987	1.1879	0.650948
		Exact	0.0323014	0.0750738	1.03283	0.891506	1.19655	0.667231

## Sheet: Supplementary Table 4
Supplementary Table 4. The results of robust regression and outlying variants penalized in univariable MR.
	pval	or	or_lci95	or_uci95
IBD
HDL-C	0.413	0.962713	0.87799	1.05561
LDL-C	0.339	0.944594	0.839793	1.06247
TG	0.712	0.979219	0.873996	1.09711
UC
HDL-C	0.522	0.961751	0.851701	1.08602
LDL-C	0.587	0.963676	0.841777	1.10323
TG	0.477	0.95887	0.854157	1.07642
CD
HDL-C	0.012	0.830274	0.718176	0.959868
LDL-C	0.052	0.832768	0.692643	1.00124
TG	0.808	0.982161	0.851224	1.13324

## Sheet: Supplementary Table 5
Supplementary Table 5. The results of MR-PRESSO for LDL-C and IBD,TG and CD
Outcome	Exposure	MR Analysis	Causal Estimate	Sd	T-stat	P-value
IBD	LDL-C
		Raw	-0.0783402	0.0659621	-1.18765	0.236324
		Outlier-corrected	-0.0695691	0.0625793	-1.1117	0.267571
CD	TG
		Raw	0.0320285	0.071748	0.446404	0.655541
		Outlier-corrected	NA	NA	NA	NA

## Sheet: Supplementary Table 6
Supplementary Table 6. Multivariable MR estimates for HDL-C, LDL-C and TG
	Exposure	Estimate	Std	or	or_lci95	or_uci95	pval
IBD
IVW	HDL	-0.135	0.061	0.873716	0.775258	0.984679	0.026
	LDL	-0.071	0.064	0.931462	0.821651	1.05595	0.271
	TG	-0.057	0.069	0.944594	0.825109	1.08138	0.408
MR-Egger	HDL	-0.118	0.075	0.888696	0.767206	1.02942	0.113
	LDL	-0.069	0.064	0.933327	0.823296	1.05806	0.284
	TG	-0.062	0.07	0.939883	0.819386	1.0781	0.374
	(intercept)	-0.001	0.002	0.999	0.995092	1.00292	0.693
Mv-median	HDL	-0.043	0.078	0.957911	0.822111	1.11614	0.581
	LDL	0.001	0.086	1.001	0.845726	1.18478	0.987
	TG	-0.039	0.094	0.961751	0.799923	1.15632	0.678
UC
IVW	HDL	-0.136	0.066	0.872843	0.76693	0.993382	0.04
	LDL	-0.088	0.07	0.915761	0.798357	1.05043	0.207
	TG	-0.075	0.075	0.927743	0.800915	1.07466	0.315
MR-Egger	HDL	-0.123	0.081	0.884264	0.754455	1.03641	0.13
	LDL	-0.087	0.07	0.916677	0.799155	1.05148	0.215
	TG	-0.079	0.076	0.92404	0.796156	1.07247	0.298
	(intercept)	0	0.002	1	0.996088	1.00393	0.777
Mv-median	HDL	-0.11	0.093	0.895834	0.746559	1.07496	0.237
	LDL	0.009	0.099	1.00904	0.831071	1.22512	0.929
	TG	-0.1	0.104	0.904837	0.737979	1.10942	0.339
CD
IVW	HDL	-0.203	0.087	0.816278	0.688307	0.968042	0.02
	LDL	-0.103	0.092	0.902127	0.753279	1.08039	0.262
	TG	-0.03	0.098	0.970446	0.800851	1.17595	0.758
MR-Egger	HDL	-0.17	0.107	0.843665	0.684053	1.04052	0.112
	LDL	-0.1	0.092	0.904837	0.755542	1.08363	0.279
	TG	-0.041	0.1	0.959829	0.788991	1.16766	0.682
	(intercept)	-0.001	0.002	0.999	0.995092	1.00292	0.587
Mv-median	HDL	-0.283	0.121	0.75352	0.594425	0.955195	0.02
	LDL	-0.08	0.135	0.923116	0.708504	1.20274	0.555
	TG	-0.092	0.14	0.912105	0.693225	1.20009	0.511

## Sheet: Supplementary Table 7
Supplementary Table 7. MR-Egger intercept in MVMR.
Model	MR-Egger
Outcome	intercept	SE	p
IBD	-0.001	0.002	0.693
UC	<0.001	0.002	0.777
CD	-0.001	0.002	0.587

## Sheet: Supplementary Table 8
Supplementary Table 8. Genetic variants included in drug-target analyses for each region.
Traits	SNP	Effect	Other	Beta	SE	EAF	P-value	F-statistic
APOB	rs3791981	G	A	-0.071	0.004	0.084	5.7e-79	354.003
APOB	rs1367117	A	G	0.083	0.002	0.335	9.48e-183	1418.37
APOB	rs12691202	T	C	-0.1	0.005	0.039	4.8e-78	349.748
APOB	rs12720796	C	A	0.043	0.007	0.02	6.7e-09	33.618
APOB	rs17398765	G	A	0.069	0.004	0.075	1e-65	293.195
APOB	rs7567653	A	G	-0.079	0.005	0.045	6.9e-57	252.638
APOB	rs6756743	T	C	0.046	0.005	0.047	1.2e-20	86.862
APOB	rs4665788	C	T	-0.041	0.002	0.716	2.3e-71	319.081
APOB	rs11685356	T	C	0.048	0.002	0.256	1.6e-90	407.09
APOB	rs6754295	G	T	-0.052	0.002	0.228	2.2e-99	447.742
APOB	rs6725189	T	G	-0.049	0.003	0.199	4.5e-78	349.896
APOB	rs533617	C	T	-0.115	0.005	0.039	2.3e-103	466.025
APOB	rs12720842	C	T	0.062	0.006	0.036	6.1e-29	124.643
APOB	rs113588790	T	C	0.075	0.005	0.04	2.8e-45	199.413
CETP	rs1864163	A	G	0.026	0.002	0.261	9.6e-29	123.736
CETP	rs12448528	G	A	-0.021	0.003	0.781	2.9e-16	66.898
CETP	rs289714	A	G	-0.017	0.003	0.825	7.9e-10	37.79
CETP	rs247616	T	C	-0.033	0.002	0.324	3.8e-49	217.143
CETP	rs118146573	A	G	0.03	0.003	0.129	5.7e-22	92.842
CETP	rs9989419	G	A	-0.019	0.002	0.606	3.1e-18	75.809
CETP	rs12920974	T	G	0.017	0.002	0.283	2.3e-13	53.768
HMGCR	rs12173076	G	T	0.056	0.003	0.112	3.7e-64	286.012
HMGCR	rs7711235	G	A	0.021	0.002	0.23	2.3e-17	71.849
HMGCR	rs12916	C	T	0.062	0.002	0.401	1.7e-187	852.85
HMGCR	rs3857388	C	T	0.026	0.003	0.115	2.7e-15	62.457
HMGCR	rs10515198	A	G	0.047	0.004	0.094	1.4e-39	173.279
NPC1L1	rs2073547	G	A	0.036	0.003	0.184	2.3e-40	176.896
NPC1L1	rs217386	A	G	-0.021	0.002	0.425	9.7e-24	100.893
NPC1L1	rs17655652	C	T	-0.018	0.002	0.317	1.8e-14	58.778
NPC1L1	rs7791240	C	T	0.023	0.004	0.092	8.2e-11	42.214
PCSK9	rs11206510	C	T	-0.046	0.003	0.187	6.7e-66	293.982
PCSK9	rs10493176	G	T	-0.053	0.004	0.076	2.6e-41	181.272
PCSK9	rs11206514	A	C	0.03	0.002	0.611	6.3e-45	197.798
PCSK9	rs12067569	A	G	0.073	0.006	0.029	2.5e-31	135.553
PCSK9	rs11583974	A	G	0.031	0.005	0.042	1.2e-09	37.003
PCSK9	rs2479394	A	G	-0.022	0.002	0.721	5.8e-22	92.801
PCSK9	rs2479409	A	G	-0.034	0.002	0.652	7.5e-54	238.723
PCSK9	rs572512	T	C	0.014	0.002	0.366	8.6e-10	37.611
PCSK9	rs2495477	G	A	-0.04	0.002	0.394	1.4e-74	333.868
PCSK9	rs585131	T	C	0.025	0.003	0.82	7.9e-20	83.084

## Sheet: Supplementary Table 9
Supplementary Table 9. Network MR analyses for HDL-C, LDL-C, CETP and CD.
Exposure	Outcome	method	pval	or	or_lci95	or_uci95
CETP	CD	Simple median	0.00808724	0.0853271	0.0138044	0.527418
CETP	CD	Weighted median	0.0203159	0.108252	0.0165524	0.70796
CETP	CD	MR Egger	0.597848	0.0458535	1.19008e-06	1766.73
CETP	CD	Inverse variance weighted (fixed effects)	0.00434268	0.116722	0.0266745	0.510752
CETP	CD	Robust adjusted profile score (RAPS)	0.00921578	0.0896628	0.0145962	0.550789
CETP	HDL-C	Simple median	7.59037e-85	2554.56	1161.9	5616.47
CETP	HDL-C	Weighted median	4.83422e-109	2006.29	1024.77	3927.88
CETP	HDL-C	MR Egger	0.010965	202.562	14.4211	2845.23
CETP	HDL-C	Inverse variance weighted (fixed effects)	<0.0001	2111.49	1971.89	2260.96
CETP	HDL-C	Robust adjusted profile score (RAPS)	2.38966e-159	2127.92	1217.43	3719.35
CETP	LDL-C	Simple median	9.39281e-46	0.368035	0.320599	0.42249
CETP	LDL-C	Weighted median	3.33627e-50	0.368546	0.323194	0.420262
CETP	LDL-C	MR Egger	0.00124392	0.36464	0.269604	0.493175
CETP	LDL-C	Inverse variance weighted (fixed effects)	2.87497e-147	0.368599	0.341728	0.397582
CETP	LDL-C	Robust adjusted profile score (RAPS)	5.80621e-76	0.368382	0.331292	0.409625
HDL-C	CD	Simple median	0.0812595	0.763973	0.564458	1.03401
HDL-C	CD	Weighted median	0.0337528	0.763136	0.594591	0.979458
HDL-C	CD	MR Egger	0.121856	0.854839	0.700959	1.0425
HDL-C	CD	Inverse variance weighted (multiplicative random effects)	0.0103376	0.828017	0.716793	0.956499
HDL-C	CD	Robust adjusted profile score (RAPS)	0.0114474	0.8262	0.712556	0.95797
LDL-C	CD	Simple median	0.843698	1.04775	0.658983	1.66587
LDL-C	CD	Weighted median	0.851434	0.97343	0.734366	1.29032
LDL-C	CD	MR Egger	0.0640852	0.831938	0.684919	1.01051
LDL-C	CD	Inverse variance weighted (multiplicative random effects)	0.185941	0.892755	0.754614	1.05618
LDL-C	CD	Robust adjusted profile score (RAPS)	0.153562	0.881493	0.741275	1.04823

## Sheet: Supplementary Table 10
Supplementary Table 10. Cochran Q test result and MR-Egger intercept in Drug-target MR.
		IVW-Q test		MR-Egger
outcome	exposure	Q-statistic	p-value	intercept	SE	p-value
IBD	APOB	5.48603	0.977834	0.0261475	0.0248892	0.312601
	CETP	2.0548	0.91459	0.00470174	0.0489012	0.927138
	HMGCR	1.21748	0.875212	0.0506185	0.0498093	0.384339
	NPC1L1	1.85195	0.603696	-0.0296233	0.0576547	0.658523
	PCSK9	4.1356	0.941023	-0.012997	0.0114628	0.28616
UC	APOB	10.7237	0.707591	0.0582307	0.02818	0.0593161
	CETP	7.4663	0.279866	-0.0203054	0.0670852	0.774321
	HMGCR	0.493454	0.974135	0.0372433	0.0564425	0.556489
	NPC1L1	3.70803	0.294766	-0.0426499	0.0835762	0.660577
	PCSK9	7.1386	0.712299	-0.0190075	0.0129857	0.177301
CD	APOB	13.676	0.47412	-0.0163678	0.0409796	0.696073
	CETP	8.60023	0.19734	-0.006783	0.103457	0.950266
	HMGCR	5.09476	0.277712	0.166471	0.080564	0.130702
	NPC1L1	1.83271	0.607843	0.0605285	0.0930544	0.582134
	PCSK9	2.02637	0.958366	-0.0196803	0.0185228	0.315688
